# Supplementary material for: A three‐lncRNA expression signature associated with the prognosis of gastric cancer patients
Source: Cancer Med. 2017 Apr 26;6(6):1154–64. doi: 10.1002/cam4.1047 (PMC5463065; doi:10.1002/cam4.1047)
Supplement: Supplementary file 3 [file CAM4-6-1154-s003.xls]

## Sheet: positive
Supplementary Table S3: Gene set enrichment analysis describes biological pathways associated with risk score
LncRNA signature related signaling pathways with positive enrichment score.
NAME	GS<br> follow link to MSigDB	GS DETAILS	SIZE	ES	NES	NOM p-val	FDR q-val	FWER p-val	RANK AT MAX	LEADING EDGE
NABA_CORE_MATRISOME	NABA_CORE_MATRISOME	Details ...	268	0.71927	2.62794	0	0	0	2021	tags=44%, list=10%, signal=49%
NABA_ECM_GLYCOPROTEINS	NABA_ECM_GLYCOPROTEINS	Details ...	189	0.725414	2.60534	0	0	0	2270	tags=47%, list=11%, signal=52%
PID_INTEGRIN1_PATHWAY	PID_INTEGRIN1_PATHWAY	Details ...	66	0.710564	2.31816	0	0	0	2981	tags=64%, list=15%, signal=74%
REACTOME_EXTRACELLULAR_MATRIX_ORGANIZATION	REACTOME_EXTRACELLULAR_MATRIX_ORGANIZATION	Details ...	86	0.683394	2.28759	0	0	0	4179	tags=62%, list=21%, signal=77%
REACTOME_COLLAGEN_FORMATION	REACTOME_COLLAGEN_FORMATION	Details ...	58	0.720768	2.25775	0	0	0	4281	tags=71%, list=21%, signal=89%
NABA_COLLAGENS	NABA_COLLAGENS	Details ...	44	0.726561	2.23099	0	0	0	4179	tags=80%, list=21%, signal=100%
REACTOME_INTEGRIN_CELL_SURFACE_INTERACTIONS	REACTOME_INTEGRIN_CELL_SURFACE_INTERACTIONS	Details ...	79	0.649747	2.17013	0	0	0	3335	tags=52%, list=16%, signal=62%
REACTOME_SMOOTH_MUSCLE_CONTRACTION	REACTOME_SMOOTH_MUSCLE_CONTRACTION	Details ...	23	0.793862	2.14711	0	0	0	2894	tags=61%, list=14%, signal=71%
REACTOME_RESPONSE_TO_ELEVATED_PLATELET_CYTOSOLIC_CA2_	REACTOME_RESPONSE_TO_ELEVATED_PLATELET_CYTOSOLIC_CA2_	Details ...	80	0.647434	2.14575	0	0	0	3522	tags=48%, list=17%, signal=57%
KEGG_ECM_RECEPTOR_INTERACTION	KEGG_ECM_RECEPTOR_INTERACTION	Details ...	84	0.642394	2.13005	0	0	0	2981	tags=50%, list=15%, signal=58%
PID_AVB3_INTEGRIN_PATHWAY	PID_AVB3_INTEGRIN_PATHWAY	Details ...	75	0.649434	2.11856	0	0	0	2961	tags=45%, list=15%, signal=53%
KEGG_COMPLEMENT_AND_COAGULATION_CASCADES	KEGG_COMPLEMENT_AND_COAGULATION_CASCADES	Details ...	67	0.660517	2.1145	0	0	0	2988	tags=51%, list=15%, signal=59%
REACTOME_GLYCOSAMINOGLYCAN_METABOLISM	REACTOME_GLYCOSAMINOGLYCAN_METABOLISM	Details ...	108	0.613819	2.10388	0	0	0	2623	tags=33%, list=13%, signal=38%
PID_INTEGRIN3_PATHWAY	PID_INTEGRIN3_PATHWAY	Details ...	43	0.701224	2.09845	0	0	0	2961	tags=63%, list=15%, signal=73%
PID_SYNDECAN_1_PATHWAY	PID_SYNDECAN_1_PATHWAY	Details ...	46	0.679707	2.08455	0	0	0	1607	tags=41%, list=8%, signal=45%
REACTOME_CHONDROITIN_SULFATE_DERMATAN_SULFATE_METABOLISM	REACTOME_CHONDROITIN_SULFATE_DERMATAN_SULFATE_METABOLISM	Details ...	47	0.677244	2.08319	0	0	0	2623	tags=45%, list=13%, signal=51%
NABA_BASEMENT_MEMBRANES	NABA_BASEMENT_MEMBRANES	Details ...	40	0.699718	2.08232	0	0	0	2185	tags=52%, list=11%, signal=59%
KEGG_HEMATOPOIETIC_CELL_LINEAGE	KEGG_HEMATOPOIETIC_CELL_LINEAGE	Details ...	85	0.617251	2.06775	0	9.01396e-05	0.002	2609	tags=38%, list=13%, signal=43%
NABA_PROTEOGLYCANS	NABA_PROTEOGLYCANS	Details ...	35	0.710217	2.04809	0	0.000213498	0.005	2702	tags=43%, list=13%, signal=49%
KEGG_FOCAL_ADHESION	KEGG_FOCAL_ADHESION	Details ...	198	0.565035	2.03976	0	0.000282481	0.007	3454	tags=40%, list=17%, signal=48%
REACTOME_PLATELET_ACTIVATION_SIGNALING_AND_AGGREGATION	REACTOME_PLATELET_ACTIVATION_SIGNALING_AND_AGGREGATION		195	0.558879	2.01778	0	0.000621485	0.016	3689	tags=40%, list=18%, signal=48%
KEGG_VASCULAR_SMOOTH_MUSCLE_CONTRACTION	KEGG_VASCULAR_SMOOTH_MUSCLE_CONTRACTION		110	0.585074	2.01505	0	0.000629421	0.017	2589	tags=30%, list=13%, signal=34%
BIOCARTA_NKT_PATHWAY	BIOCARTA_NKT_PATHWAY		28	0.717247	1.993	0	0.0010614	0.03	1894	tags=36%, list=9%, signal=39%
REACTOME_CHONDROITIN_SULFATE_BIOSYNTHESIS	REACTOME_CHONDROITIN_SULFATE_BIOSYNTHESIS		19	0.757706	1.97776	0	0.00142458	0.042	2450	tags=63%, list=12%, signal=72%
REACTOME_MUSCLE_CONTRACTION	REACTOME_MUSCLE_CONTRACTION		46	0.649498	1.95886	0	0.00211841	0.064	2894	tags=41%, list=14%, signal=48%
KEGG_CELL_ADHESION_MOLECULES_CAMS	KEGG_CELL_ADHESION_MOLECULES_CAMS		128	0.557771	1.9516	0	0.00250244	0.078	3612	tags=44%, list=18%, signal=53%
REACTOME_NITRIC_OXIDE_STIMULATES_GUANYLATE_CYCLASE	REACTOME_NITRIC_OXIDE_STIMULATES_GUANYLATE_CYCLASE		25	0.684208	1.91988	0	0.00428093	0.134	2618	tags=44%, list=13%, signal=50%
REACTOME_REGULATION_OF_INSULIN_LIKE_GROWTH_FACTOR_IGF_ACTIVITY_BY_INSULIN_LIKE_GROWTH_FACTOR_BINDING_PROTEINS_IGFBPS	REACTOME_REGULATION_OF_INSULIN_LIKE_GROWTH_FACTOR_IGF_ACTIVITY_BY_INSULIN_LIKE_GROWTH_FACTOR_BINDING_PROTEINS_IGFBPS		15	0.778587	1.91841	0	0.00427261	0.138	1891	tags=53%, list=9%, signal=59%
KEGG_DILATED_CARDIOMYOPATHY	KEGG_DILATED_CARDIOMYOPATHY		90	0.567245	1.90864	0	0.00494115	0.16	2320	tags=30%, list=11%, signal=34%
PID_INTEGRIN2_PATHWAY	PID_INTEGRIN2_PATHWAY		29	0.680719	1.90527	0	0.00488543	0.163	2883	tags=55%, list=14%, signal=64%
KEGG_GLYCOSPHINGOLIPID_BIOSYNTHESIS_GANGLIO_SERIES	KEGG_GLYCOSPHINGOLIPID_BIOSYNTHESIS_GANGLIO_SERIES		15	0.779592	1.89788	0	0.00509666	0.173	1338	tags=33%, list=7%, signal=36%
BIOCARTA_COMP_PATHWAY	BIOCARTA_COMP_PATHWAY		17	0.757116	1.88261	0	0.00666744	0.225	2110	tags=53%, list=10%, signal=59%
KEGG_GLYCOSAMINOGLYCAN_BIOSYNTHESIS_CHONDROITIN_SULFATE	KEGG_GLYCOSAMINOGLYCAN_BIOSYNTHESIS_CHONDROITIN_SULFATE		22	0.700192	1.87501	0	0.00725397	0.25	3665	tags=59%, list=18%, signal=72%
KEGG_HYPERTROPHIC_CARDIOMYOPATHY_HCM	KEGG_HYPERTROPHIC_CARDIOMYOPATHY_HCM		83	0.564445	1.8687	0	0.00792459	0.274	2950	tags=35%, list=15%, signal=41%
PID_BMP_PATHWAY	PID_BMP_PATHWAY		42	0.619467	1.86853	0	0.00769817	0.274	3921	tags=45%, list=19%, signal=56%
REACTOME_EICOSANOID_LIGAND_BINDING_RECEPTORS	REACTOME_EICOSANOID_LIGAND_BINDING_RECEPTORS		15	0.755374	1.8677	0.00314961	0.00752854	0.276	1082	tags=27%, list=5%, signal=28%
BIOCARTA_CTLA4_PATHWAY	BIOCARTA_CTLA4_PATHWAY		19	0.726669	1.86702	0.00148148	0.0073696	0.278	3484	tags=63%, list=17%, signal=76%
NABA_ECM_AFFILIATED	NABA_ECM_AFFILIATED		147	0.523397	1.86015	0	0.00824866	0.314	3605	tags=37%, list=18%, signal=45%
PID_INTEGRIN_A4B1_PATHWAY	PID_INTEGRIN_A4B1_PATHWAY		33	0.648239	1.85942	0.00142248	0.00814139	0.318	1432	tags=30%, list=7%, signal=33%
REACTOME_NCAM1_INTERACTIONS	REACTOME_NCAM1_INTERACTIONS		39	0.630982	1.85911	0	0.00795867	0.318	2958	tags=46%, list=15%, signal=54%
SIG_BCR_SIGNALING_PATHWAY	SIG_BCR_SIGNALING_PATHWAY		46	0.597699	1.85288	0	0.00846097	0.34	3489	tags=39%, list=17%, signal=47%
BIOCARTA_AMI_PATHWAY	BIOCARTA_AMI_PATHWAY		20	0.704873	1.84895	0	0.00880274	0.361	3281	tags=55%, list=16%, signal=66%
REACTOME_G_ALPHA_Z_SIGNALLING_EVENTS	REACTOME_G_ALPHA_Z_SIGNALLING_EVENTS		44	0.600755	1.84591	0	0.00884441	0.368	3455	tags=39%, list=17%, signal=46%
REACTOME_AXON_GUIDANCE	REACTOME_AXON_GUIDANCE		240	0.504707	1.84243	0	0.00914398	0.382	3416	tags=33%, list=17%, signal=40%
REACTOME_SIGNALING_BY_BMP	REACTOME_SIGNALING_BY_BMP		22	0.697186	1.84022	0.00145349	0.0092854	0.392	3921	tags=59%, list=19%, signal=73%
REACTOME_CGMP_EFFECTS	REACTOME_CGMP_EFFECTS		19	0.700883	1.83836	0.00147059	0.00968657	0.413	2618	tags=47%, list=13%, signal=54%
PID_FCER1_PATHWAY	PID_FCER1_PATHWAY		61	0.578169	1.83351	0	0.0103864	0.443	3187	tags=36%, list=16%, signal=43%
PID_TCR_PATHWAY	PID_TCR_PATHWAY		65	0.567033	1.82663	0	0.0112902	0.475	3628	tags=38%, list=18%, signal=47%
PID_CD8_TCR_PATHWAY	PID_CD8_TCR_PATHWAY		52	0.586979	1.8259	0	0.0113415	0.483	3886	tags=42%, list=19%, signal=52%
BIOCARTA_INTRINSIC_PATHWAY	BIOCARTA_INTRINSIC_PATHWAY		23	0.679646	1.82477	0	0.0112289	0.488	2988	tags=52%, list=15%, signal=61%
REACTOME_KERATAN_SULFATE_KERATIN_METABOLISM	REACTOME_KERATAN_SULFATE_KERATIN_METABOLISM		30	0.637663	1.82123	0	0.0116807	0.505	1756	tags=27%, list=9%, signal=29%
PID_LYMPH_ANGIOGENESIS_PATHWAY	PID_LYMPH_ANGIOGENESIS_PATHWAY		25	0.666719	1.81892	0	0.0118173	0.515	2771	tags=40%, list=14%, signal=46%
PID_GLYPICAN_1PATHWAY	PID_GLYPICAN_1PATHWAY		26	0.653271	1.81621	0	0.0120403	0.526	3307	tags=54%, list=16%, signal=64%
REACTOME_COMPLEMENT_CASCADE	REACTOME_COMPLEMENT_CASCADE		28	0.651642	1.81275	0.00142045	0.012527	0.55	2110	tags=43%, list=10%, signal=48%
BIOCARTA_LAIR_PATHWAY	BIOCARTA_LAIR_PATHWAY		17	0.719344	1.81271	0.00153846	0.0123144	0.55	1963	tags=53%, list=10%, signal=59%
REACTOME_PHOSPHOLIPASE_C_MEDIATED_CASCADE	REACTOME_PHOSPHOLIPASE_C_MEDIATED_CASCADE		53	0.582716	1.81266	0	0.0121093	0.55	2172	tags=26%, list=11%, signal=30%
REACTOME_G_ALPHA_I_SIGNALLING_EVENTS	REACTOME_G_ALPHA_I_SIGNALLING_EVENTS		185	0.498049	1.81149	0	0.0121106	0.557	3253	tags=32%, list=16%, signal=38%
PID_AMB2_NEUTROPHILS_PATHWAY	PID_AMB2_NEUTROPHILS_PATHWAY		41	0.600794	1.81075	0.00134589	0.0120145	0.562	3598	tags=44%, list=18%, signal=53%
PID_WNT_SIGNALING_PATHWAY	PID_WNT_SIGNALING_PATHWAY		27	0.642293	1.80784	0.00280899	0.0123637	0.585	2299	tags=44%, list=11%, signal=50%
BIOCARTA_CCR5_PATHWAY	BIOCARTA_CCR5_PATHWAY		17	0.713369	1.79836	0.0030722	0.0138555	0.632	1177	tags=29%, list=6%, signal=31%
REACTOME_A_TETRASACCHARIDE_LINKER_SEQUENCE_IS_REQUIRED_FOR_GAG_SYNTHESIS	REACTOME_A_TETRASACCHARIDE_LINKER_SEQUENCE_IS_REQUIRED_FOR_GAG_SYNTHESIS		25	0.656205	1.78575	0.00139276	0.0161828	0.705	1993	tags=36%, list=10%, signal=40%
REACTOME_SEMAPHORIN_INTERACTIONS	REACTOME_SEMAPHORIN_INTERACTIONS		64	0.556734	1.78387	0.00120337	0.0162895	0.71	3073	tags=33%, list=15%, signal=39%
REACTOME_CELL_SURFACE_INTERACTIONS_AT_THE_VASCULAR_WALL	REACTOME_CELL_SURFACE_INTERACTIONS_AT_THE_VASCULAR_WALL		84	0.533098	1.7833	0	0.0161206	0.71	2950	tags=36%, list=15%, signal=42%
REACTOME_KERATAN_SULFATE_BIOSYNTHESIS	REACTOME_KERATAN_SULFATE_BIOSYNTHESIS		26	0.65008	1.77692	0.00291121	0.0176408	0.746	1756	tags=31%, list=9%, signal=34%
PID_INTEGRIN5_PATHWAY	PID_INTEGRIN5_PATHWAY		17	0.69478	1.77671	0	0.0173941	0.746	2950	tags=59%, list=15%, signal=69%
SIG_REGULATION_OF_THE_ACTIN_CYTOSKELETON_BY_RHO_GTPASES	SIG_REGULATION_OF_THE_ACTIN_CYTOSKELETON_BY_RHO_GTPASES		35	0.615565	1.76906	0	0.0191431	0.775	2035	tags=29%, list=10%, signal=32%
KEGG_GAP_JUNCTION	KEGG_GAP_JUNCTION		88	0.525349	1.76834	0.00115075	0.0189426	0.777	1709	tags=24%, list=8%, signal=26%
KEGG_CHEMOKINE_SIGNALING_PATHWAY	KEGG_CHEMOKINE_SIGNALING_PATHWAY		179	0.488377	1.76609	0	0.0192376	0.788	3455	tags=34%, list=17%, signal=40%
BIOCARTA_BAD_PATHWAY	BIOCARTA_BAD_PATHWAY		26	0.647664	1.76245	0.00429185	0.0200572	0.807	2832	tags=42%, list=14%, signal=49%
REACTOME_SIGNALING_BY_PDGF	REACTOME_SIGNALING_BY_PDGF		118	0.505388	1.75913	0	0.0207034	0.822	1709	tags=23%, list=8%, signal=25%
PID_SYNDECAN_4_PATHWAY	PID_SYNDECAN_4_PATHWAY		32	0.615833	1.75428	0.00137552	0.0216483	0.841	3541	tags=47%, list=17%, signal=57%
REACTOME_CHEMOKINE_RECEPTORS_BIND_CHEMOKINES	REACTOME_CHEMOKINE_RECEPTORS_BIND_CHEMOKINES		51	0.560524	1.75266	0	0.0217671	0.843	3333	tags=47%, list=16%, signal=56%
BIOCARTA_LONGEVITY_PATHWAY	BIOCARTA_LONGEVITY_PATHWAY		15	0.710573	1.74525	0.0063593	0.0237594	0.871	2771	tags=47%, list=14%, signal=54%
KEGG_INTESTINAL_IMMUNE_NETWORK_FOR_IGA_PRODUCTION	KEGG_INTESTINAL_IMMUNE_NETWORK_FOR_IGA_PRODUCTION		45	0.58278	1.74364	0.00505689	0.0239371	0.881	3886	tags=44%, list=19%, signal=55%
REACTOME_OTHER_SEMAPHORIN_INTERACTIONS	REACTOME_OTHER_SEMAPHORIN_INTERACTIONS		15	0.711852	1.74232	0.0089955	0.0240865	0.884	2920	tags=53%, list=14%, signal=62%
REACTOME_HEPARAN_SULFATE_HEPARIN_HS_GAG_METABOLISM	REACTOME_HEPARAN_SULFATE_HEPARIN_HS_GAG_METABOLISM		51	0.562011	1.74082	0	0.0242332	0.887	2114	tags=24%, list=10%, signal=26%
BIOCARTA_CSK_PATHWAY	BIOCARTA_CSK_PATHWAY		22	0.659609	1.74074	0	0.0239394	0.887	4162	tags=50%, list=21%, signal=63%
REACTOME_NETRIN1_SIGNALING	REACTOME_NETRIN1_SIGNALING		38	0.586596	1.7376	0.00263158	0.0245517	0.895	3861	tags=42%, list=19%, signal=52%
REACTOME_GENERATION_OF_SECOND_MESSENGER_MOLECULES	REACTOME_GENERATION_OF_SECOND_MESSENGER_MOLECULES		23	0.645064	1.73012	0.00144928	0.0267476	0.918	2918	tags=48%, list=14%, signal=56%
KEGG_CYTOKINE_CYTOKINE_RECEPTOR_INTERACTION	KEGG_CYTOKINE_CYTOKINE_RECEPTOR_INTERACTION		253	0.470285	1.72859	0	0.0268822	0.925	3333	tags=32%, list=16%, signal=38%
PID_INTEGRIN_A9B1_PATHWAY	PID_INTEGRIN_A9B1_PATHWAY		25	0.630812	1.72628	0.00426743	0.0274639	0.934	2908	tags=44%, list=14%, signal=51%
KEGG_LEUKOCYTE_TRANSENDOTHELIAL_MIGRATION	KEGG_LEUKOCYTE_TRANSENDOTHELIAL_MIGRATION		113	0.49311	1.72566	0.00110375	0.0273488	0.935	3576	tags=39%, list=18%, signal=47%
REACTOME_PLATELET_HOMEOSTASIS	REACTOME_PLATELET_HOMEOSTASIS		76	0.52507	1.72511	0	0.0271368	0.936	2618	tags=25%, list=13%, signal=29%
KEGG_MELANOMA	KEGG_MELANOMA		71	0.52196	1.72296	0.00122549	0.027455	0.939	2426	tags=28%, list=12%, signal=32%
BIOCARTA_HDAC_PATHWAY	BIOCARTA_HDAC_PATHWAY		28	0.600631	1.71647	0.00719425	0.029315	0.95	2771	tags=29%, list=14%, signal=33%
REACTOME_PEPTIDE_LIGAND_BINDING_RECEPTORS	REACTOME_PEPTIDE_LIGAND_BINDING_RECEPTORS		173	0.47915	1.71543	0	0.0293529	0.95	3333	tags=32%, list=16%, signal=38%
KEGG_REGULATION_OF_ACTIN_CYTOSKELETON	KEGG_REGULATION_OF_ACTIN_CYTOSKELETON		210	0.474203	1.70932	0	0.0310645	0.963	3175	tags=28%, list=16%, signal=33%
KEGG_ARRHYTHMOGENIC_RIGHT_VENTRICULAR_CARDIOMYOPATHY_ARVC	KEGG_ARRHYTHMOGENIC_RIGHT_VENTRICULAR_CARDIOMYOPATHY_ARVC		74	0.518451	1.70874	0	0.0308697	0.963	2950	tags=35%, list=15%, signal=41%
KEGG_FC_GAMMA_R_MEDIATED_PHAGOCYTOSIS	KEGG_FC_GAMMA_R_MEDIATED_PHAGOCYTOSIS		91	0.509853	1.70426	0	0.0320402	0.969	2880	tags=32%, list=14%, signal=37%
REACTOME_GPVI_MEDIATED_ACTIVATION_CASCADE	REACTOME_GPVI_MEDIATED_ACTIVATION_CASCADE		30	0.592063	1.7018	0.011065	0.032573	0.973	3387	tags=50%, list=17%, signal=60%
PID_ARF6_TRAFFICKING_PATHWAY	PID_ARF6_TRAFFICKING_PATHWAY		49	0.551148	1.69852	0.00127714	0.0333811	0.975	1206	tags=18%, list=6%, signal=19%
PID_S1P_S1P3_PATHWAY	PID_S1P_S1P3_PATHWAY		29	0.61582	1.69482	0.00958904	0.0344378	0.977	3673	tags=45%, list=18%, signal=55%
BIOCARTA_CARDIACEGF_PATHWAY	BIOCARTA_CARDIACEGF_PATHWAY		18	0.647782	1.6929	0.010355	0.0349072	0.977	809	tags=28%, list=4%, signal=29%
ST_WNT_BETA_CATENIN_PATHWAY	ST_WNT_BETA_CATENIN_PATHWAY		34	0.58437	1.69214	0.00401606	0.0348483	0.98	1646	tags=24%, list=8%, signal=26%
REACTOME_INSULIN_SYNTHESIS_AND_PROCESSING	REACTOME_INSULIN_SYNTHESIS_AND_PROCESSING		20	0.651499	1.69014	0.00595238	0.035333	0.982	956	tags=20%, list=5%, signal=21%
REACTOME_CLASS_A1_RHODOPSIN_LIKE_RECEPTORS	REACTOME_CLASS_A1_RHODOPSIN_LIKE_RECEPTORS		280	0.459644	1.68686	0	0.0365016	0.987	3253	tags=28%, list=16%, signal=33%
PID_UPA_UPAR_PATHWAY	PID_UPA_UPAR_PATHWAY		42	0.561741	1.68572	0.0052356	0.0365203	0.987	3541	tags=45%, list=17%, signal=55%
BIOCARTA_NFAT_PATHWAY	BIOCARTA_NFAT_PATHWAY		53	0.538156	1.68485	0.00632911	0.0365052	0.987	1450	tags=17%, list=7%, signal=18%
BIOCARTA_VIP_PATHWAY	BIOCARTA_VIP_PATHWAY		26	0.61162	1.68059	0.00864553	0.0380235	0.989	1432	tags=23%, list=7%, signal=25%
PID_HEDGEHOG_2PATHWAY	PID_HEDGEHOG_2PATHWAY		22	0.628883	1.67865	0.0174673	0.0386202	0.99	3429	tags=50%, list=17%, signal=60%
REACTOME_GPCR_LIGAND_BINDING	REACTOME_GPCR_LIGAND_BINDING		379	0.451614	1.67854	0	0.0382865	0.99	2692	tags=24%, list=13%, signal=27%
PID_ENDOTHELIN_PATHWAY	PID_ENDOTHELIN_PATHWAY		63	0.515525	1.67754	0.00242718	0.0383265	0.99	1805	tags=24%, list=9%, signal=26%
KEGG_TGF_BETA_SIGNALING_PATHWAY	KEGG_TGF_BETA_SIGNALING_PATHWAY		83	0.506226	1.67576	0.00473934	0.0386821	0.99	3446	tags=35%, list=17%, signal=42%
SIG_PIP3_SIGNALING_IN_B_LYMPHOCYTES	SIG_PIP3_SIGNALING_IN_B_LYMPHOCYTES		36	0.578647	1.67505	0.00404313	0.0386785	0.99	3759	tags=47%, list=19%, signal=58%
PID_ALK1_PATHWAY	PID_ALK1_PATHWAY		26	0.607962	1.67332	0.0146628	0.0390561	0.993	3921	tags=54%, list=19%, signal=67%
REACTOME_FGFR_LIGAND_BINDING_AND_ACTIVATION	REACTOME_FGFR_LIGAND_BINDING_AND_ACTIVATION		22	0.632	1.67055	0.00591716	0.0399877	0.997	3854	tags=50%, list=19%, signal=62%
PID_S1P_S1P1_PATHWAY	PID_S1P_S1P1_PATHWAY		21	0.619868	1.66636	0.0074184	0.0417777	0.998	3359	tags=43%, list=17%, signal=51%
KEGG_CALCIUM_SIGNALING_PATHWAY	KEGG_CALCIUM_SIGNALING_PATHWAY		175	0.46322	1.66531	0	0.0417833	0.998	2851	tags=25%, list=14%, signal=29%
REACTOME_ANTIGEN_ACTIVATES_B_CELL_RECEPTOR_LEADING_TO_GENERATION_OF_SECOND_MESSENGERS	REACTOME_ANTIGEN_ACTIVATES_B_CELL_RECEPTOR_LEADING_TO_GENERATION_OF_SECOND_MESSENGERS		29	0.585274	1.66107	0.00961539	0.0433837	0.999	3187	tags=34%, list=16%, signal=41%
PID_SHP2_PATHWAY	PID_SHP2_PATHWAY		58	0.528559	1.65902	0.00486618	0.0440646	0.999	3267	tags=34%, list=16%, signal=41%
KEGG_ASTHMA	KEGG_ASTHMA		27	0.597692	1.65754	0.0128205	0.0444077	0.999	3484	tags=37%, list=17%, signal=45%
BIOCARTA_RAC1_PATHWAY	BIOCARTA_RAC1_PATHWAY		23	0.624133	1.65514	0.0129125	0.0450951	0.999	2771	tags=43%, list=14%, signal=50%
PID_S1P_META_PATHWAY	PID_S1P_META_PATHWAY		21	0.631476	1.65469	0.00470958	0.0449057	0.999	3673	tags=48%, list=18%, signal=58%
REACTOME_INHIBITION_OF_INSULIN_SECRETION_BY_ADRENALINE_NORADRENALINE	REACTOME_INHIBITION_OF_INSULIN_SECRETION_BY_ADRENALINE_NORADRENALINE		25	0.606452	1.64551	0.00884956	0.0490991	1	4891	tags=52%, list=24%, signal=68%
PID_CXCR4_PATHWAY	PID_CXCR4_PATHWAY		102	0.478842	1.64402	0.00229095	0.0494684	1	4423	tags=41%, list=22%, signal=52%
REACTOME_G_ALPHA_Q_SIGNALLING_EVENTS	REACTOME_G_ALPHA_Q_SIGNALLING_EVENTS		170	0.453138	1.64113	0	0.0506016	1	3211	tags=29%, list=16%, signal=35%
BIOCARTA_TOB1_PATHWAY	BIOCARTA_TOB1_PATHWAY		19	0.627813	1.63732	0.0212121	0.0523701	1	3437	tags=53%, list=17%, signal=63%
REACTOME_ACTIVATED_POINT_MUTANTS_OF_FGFR2	REACTOME_ACTIVATED_POINT_MUTANTS_OF_FGFR2		16	0.650407	1.63717	0.0263566	0.0520021	1	3854	tags=50%, list=19%, signal=62%
REACTOME_DEVELOPMENTAL_BIOLOGY	REACTOME_DEVELOPMENTAL_BIOLOGY		380	0.439694	1.63692	0	0.0516747	1	3123	tags=26%, list=15%, signal=30%
REACTOME_TCR_SIGNALING	REACTOME_TCR_SIGNALING		48	0.533409	1.63604	0.00625782	0.0517543	1	3628	tags=40%, list=18%, signal=48%
NABA_SECRETED_FACTORS	NABA_SECRETED_FACTORS		319	0.438652	1.63473	0	0.0520597	1	2410	tags=21%, list=12%, signal=23%
REACTOME_ADP_SIGNALLING_THROUGH_P2RY12	REACTOME_ADP_SIGNALLING_THROUGH_P2RY12		21	0.622102	1.62286	0.0118694	0.058195	1	4263	tags=48%, list=21%, signal=60%
REACTOME_FORMATION_OF_FIBRIN_CLOT_CLOTTING_CASCADE	REACTOME_FORMATION_OF_FIBRIN_CLOT_CLOTTING_CASCADE		32	0.558837	1.62132	0.0198676	0.0586349	1	3281	tags=38%, list=16%, signal=45%
NABA_ECM_REGULATORS	NABA_ECM_REGULATORS		232	0.442596	1.62091	0	0.058379	1	2923	tags=26%, list=14%, signal=30%
KEGG_VIRAL_MYOCARDITIS	KEGG_VIRAL_MYOCARDITIS		67	0.500179	1.62012	0.00480769	0.0582825	1	3484	tags=30%, list=17%, signal=36%
BIOCARTA_PAR1_PATHWAY	BIOCARTA_PAR1_PATHWAY		37	0.546759	1.61755	0.0131752	0.0595456	1	4423	tags=41%, list=22%, signal=52%
REACTOME_DAG_AND_IP3_SIGNALING	REACTOME_DAG_AND_IP3_SIGNALING		31	0.568772	1.61588	0.0107383	0.0600707	1	1709	tags=23%, list=8%, signal=25%
BIOCARTA_GCR_PATHWAY	BIOCARTA_GCR_PATHWAY		19	0.629639	1.61414	0.0282318	0.0605818	1	3207	tags=37%, list=16%, signal=44%
REACTOME_NCAM_SIGNALING_FOR_NEURITE_OUT_GROWTH	REACTOME_NCAM_SIGNALING_FOR_NEURITE_OUT_GROWTH		64	0.486957	1.61247	0.00619579	0.0611071	1	2958	tags=31%, list=15%, signal=36%
REACTOME_INTEGRIN_ALPHAIIB_BETA3_SIGNALING	REACTOME_INTEGRIN_ALPHAIIB_BETA3_SIGNALING		27	0.578304	1.612	0.0225352	0.0609385	1	3335	tags=37%, list=16%, signal=44%
REACTOME_IMMUNOREGULATORY_INTERACTIONS_BETWEEN_A_LYMPHOID_AND_A_NON_LYMPHOID_CELL	REACTOME_IMMUNOREGULATORY_INTERACTIONS_BETWEEN_A_LYMPHOID_AND_A_NON_LYMPHOID_CELL		61	0.49766	1.61023	0.0121951	0.0613931	1	2371	tags=33%, list=12%, signal=37%
REACTOME_RAP1_SIGNALLING	REACTOME_RAP1_SIGNALLING		16	0.643658	1.60518	0.00911854	0.0643513	1	1606	tags=31%, list=8%, signal=34%
BIOCARTA_CTCF_PATHWAY	BIOCARTA_CTCF_PATHWAY		23	0.594819	1.60257	0.029321	0.0654018	1	3921	tags=48%, list=19%, signal=59%
BIOCARTA_EDG1_PATHWAY	BIOCARTA_EDG1_PATHWAY		27	0.572512	1.59963	0.0155367	0.0669747	1	3175	tags=37%, list=16%, signal=44%
PID_RAC1_REG_PATHWAY	PID_RAC1_REG_PATHWAY		38	0.536063	1.59815	0.0144547	0.0673477	1	1899	tags=26%, list=9%, signal=29%
REACTOME_HEMOSTASIS	REACTOME_HEMOSTASIS		441	0.427789	1.59711	0	0.0674658	1	3399	tags=29%, list=17%, signal=34%
PID_PTP1B_PATHWAY	PID_PTP1B_PATHWAY		51	0.518325	1.59506	0.011465	0.0683173	1	2771	tags=27%, list=14%, signal=32%
REACTOME_G_BETA_GAMMA_SIGNALLING_THROUGH_PI3KGAMMA	REACTOME_G_BETA_GAMMA_SIGNALLING_THROUGH_PI3KGAMMA		25	0.576399	1.59386	0.0256776	0.068525	1	4263	tags=40%, list=21%, signal=51%
REACTOME_CA_DEPENDENT_EVENTS	REACTOME_CA_DEPENDENT_EVENTS		29	0.565893	1.5933	0.0197461	0.0684128	1	1709	tags=21%, list=8%, signal=23%
REACTOME_REGULATION_OF_INSULIN_SECRETION	REACTOME_REGULATION_OF_INSULIN_SECRETION		89	0.466978	1.59301	0.00813953	0.0681344	1	3359	tags=28%, list=17%, signal=34%
KEGG_DRUG_METABOLISM_CYTOCHROME_P450	KEGG_DRUG_METABOLISM_CYTOCHROME_P450		58	0.499446	1.59172	0.00722022	0.0684364	1	3827	tags=38%, list=19%, signal=47%
REACTOME_SIGNALING_BY_ROBO_RECEPTOR	REACTOME_SIGNALING_BY_ROBO_RECEPTOR		29	0.553033	1.58958	0.0201729	0.0693401	1	1876	tags=24%, list=9%, signal=27%
KEGG_RENIN_ANGIOTENSIN_SYSTEM	KEGG_RENIN_ANGIOTENSIN_SYSTEM		17	0.621973	1.58731	0.0330189	0.0703511	1	1382	tags=29%, list=7%, signal=32%
REACTOME_SHC_MEDIATED_CASCADE	REACTOME_SHC_MEDIATED_CASCADE		28	0.563752	1.58112	0.0239437	0.0742982	1	3854	tags=39%, list=19%, signal=48%
PID_TOLL_ENDOGENOUS_PATHWAY	PID_TOLL_ENDOGENOUS_PATHWAY		23	0.592491	1.57837	0.0309278	0.0755916	1	1546	tags=30%, list=8%, signal=33%
BIOCARTA_BIOPEPTIDES_PATHWAY	BIOCARTA_BIOPEPTIDES_PATHWAY		42	0.522229	1.57218	0.0161943	0.0797707	1	1010	tags=14%, list=5%, signal=15%
REACTOME_MYOGENESIS	REACTOME_MYOGENESIS		27	0.55423	1.57121	0.0235294	0.0799544	1	3429	tags=33%, list=17%, signal=40%
SIG_CHEMOTAXIS	SIG_CHEMOTAXIS		45	0.522222	1.57103	0.0172185	0.0795466	1	2771	tags=29%, list=14%, signal=33%
REACTOME_PD1_SIGNALING	REACTOME_PD1_SIGNALING		15	0.635123	1.56744	0.0262295	0.0815007	1	6163	tags=80%, list=30%, signal=115%
PID_TXA2PATHWAY	PID_TXA2PATHWAY		57	0.48622	1.5626	0.014742	0.0846855	1	3673	tags=35%, list=18%, signal=43%
PID_ANGIOPOIETIN_RECEPTOR_PATHWAY	PID_ANGIOPOIETIN_RECEPTOR_PATHWAY		50	0.501221	1.56209	0.0147783	0.0845137	1	3120	tags=28%, list=15%, signal=33%
REACTOME_CLASS_B_2_SECRETIN_FAMILY_RECEPTORS	REACTOME_CLASS_B_2_SECRETIN_FAMILY_RECEPTORS		86	0.467523	1.5612	0.00708383	0.0846297	1	2663	tags=26%, list=13%, signal=29%
REACTOME_NEGATIVE_REGULATION_OF_FGFR_SIGNALING	REACTOME_NEGATIVE_REGULATION_OF_FGFR_SIGNALING		36	0.538464	1.56056	0.0264256	0.0845766	1	3854	tags=33%, list=19%, signal=41%
REACTOME_SEMA4D_INDUCED_CELL_MIGRATION_AND_GROWTH_CONE_COLLAPSE	REACTOME_SEMA4D_INDUCED_CELL_MIGRATION_AND_GROWTH_CONE_COLLAPSE		24	0.573842	1.5585	0.0435435	0.0856897	1	172	tags=13%, list=1%, signal=13%
BIOCARTA_ECM_PATHWAY	BIOCARTA_ECM_PATHWAY		24	0.571276	1.54637	0.0267459	0.0949532	1	2771	tags=29%, list=14%, signal=34%
PID_IL6_7_PATHWAY	PID_IL6_7_PATHWAY		47	0.511603	1.54384	0.0142857	0.0964868	1	4877	tags=49%, list=24%, signal=64%
KEGG_MTOR_SIGNALING_PATHWAY	KEGG_MTOR_SIGNALING_PATHWAY		51	0.496073	1.54162	0.0272615	0.0977918	1	3658	tags=35%, list=18%, signal=43%
REACTOME_SIGNALING_BY_RHO_GTPASES	REACTOME_SIGNALING_BY_RHO_GTPASES		109	0.444997	1.53883	0.00696864	0.0996164	1	4497	tags=43%, list=22%, signal=55%
KEGG_PRION_DISEASES	KEGG_PRION_DISEASES		35	0.527145	1.53862	0.0353261	0.0991533	1	2678	tags=37%, list=13%, signal=43%
PID_LPA4_PATHWAY	PID_LPA4_PATHWAY		15	0.627239	1.53766	0.0300158	0.0994215	1	1709	tags=27%, list=8%, signal=29%
PID_THROMBIN_PAR1_PATHWAY	PID_THROMBIN_PAR1_PATHWAY		43	0.500215	1.53402	0.0234681	0.101847	1	4423	tags=47%, list=22%, signal=59%
PID_INTEGRIN_CS_PATHWAY	PID_INTEGRIN_CS_PATHWAY		26	0.562819	1.53354	0.0308989	0.101646	1	2950	tags=42%, list=15%, signal=49%
REACTOME_REGULATION_OF_INSULIN_SECRETION_BY_GLUCAGON_LIKE_PEPTIDE1	REACTOME_REGULATION_OF_INSULIN_SECRETION_BY_GLUCAGON_LIKE_PEPTIDE1		42	0.509512	1.52424	0.0283871	0.109059	1	3335	tags=29%, list=16%, signal=34%
KEGG_MELANOGENESIS	KEGG_MELANOGENESIS		100	0.445844	1.52239	0.00908059	0.110085	1	2299	tags=19%, list=11%, signal=21%
REACTOME_PLC_BETA_MEDIATED_EVENTS	REACTOME_PLC_BETA_MEDIATED_EVENTS		42	0.504648	1.52003	0.0323887	0.111538	1	1805	tags=21%, list=9%, signal=23%
PID_ER_NONGENOMIC_PATHWAY	PID_ER_NONGENOMIC_PATHWAY		41	0.509108	1.51859	0.0316456	0.112115	1	3673	tags=37%, list=18%, signal=45%
REACTOME_DEGRADATION_OF_THE_EXTRACELLULAR_MATRIX	REACTOME_DEGRADATION_OF_THE_EXTRACELLULAR_MATRIX		28	0.550125	1.51741	0.0409277	0.112582	1	3986	tags=46%, list=20%, signal=58%
KEGG_BASAL_CELL_CARCINOMA	KEGG_BASAL_CELL_CARCINOMA		54	0.477629	1.51693	0.0271669	0.112382	1	2663	tags=26%, list=13%, signal=30%
BIOCARTA_TCR_PATHWAY	BIOCARTA_TCR_PATHWAY		43	0.504367	1.51361	0.0371319	0.114988	1	3628	tags=33%, list=18%, signal=40%
ST_INTEGRIN_SIGNALING_PATHWAY	ST_INTEGRIN_SIGNALING_PATHWAY		82	0.450429	1.51211	0.0117509	0.115887	1	2502	tags=23%, list=12%, signal=26%
REACTOME_NUCLEAR_SIGNALING_BY_ERBB4	REACTOME_NUCLEAR_SIGNALING_BY_ERBB4		38	0.511374	1.50676	0.0343915	0.120338	1	1348	tags=13%, list=7%, signal=14%
BIOCARTA_NO2IL12_PATHWAY	BIOCARTA_NO2IL12_PATHWAY		17	0.604239	1.5067	0.0398162	0.119696	1	2156	tags=35%, list=11%, signal=39%
REACTOME_GASTRIN_CREB_SIGNALLING_PATHWAY_VIA_PKC_AND_MAPK	REACTOME_GASTRIN_CREB_SIGNALLING_PATHWAY_VIA_PKC_AND_MAPK		191	0.414517	1.50547	0.00529661	0.120149	1	3211	tags=27%, list=16%, signal=31%
PID_EPHRINB_REV_PATHWAY	PID_EPHRINB_REV_PATHWAY		30	0.53254	1.50235	0.038943	0.122491	1	3307	tags=40%, list=16%, signal=48%
REACTOME_GABA_B_RECEPTOR_ACTIVATION	REACTOME_GABA_B_RECEPTOR_ACTIVATION		38	0.510428	1.49734	0.0430108	0.126895	1	3455	tags=32%, list=17%, signal=38%
REACTOME_GLUCAGON_SIGNALING_IN_METABOLIC_REGULATION	REACTOME_GLUCAGON_SIGNALING_IN_METABOLIC_REGULATION		33	0.516251	1.49598	0.042641	0.12768	1	2559	tags=24%, list=13%, signal=28%
BIOCARTA_GSK3_PATHWAY	BIOCARTA_GSK3_PATHWAY		27	0.533262	1.49588	0.0479651	0.12706	1	2854	tags=37%, list=14%, signal=43%
REACTOME_HS_GAG_BIOSYNTHESIS	REACTOME_HS_GAG_BIOSYNTHESIS		30	0.531101	1.49417	0.041841	0.128145	1	2114	tags=23%, list=10%, signal=26%
REACTOME_SEMA4D_IN_SEMAPHORIN_SIGNALING	REACTOME_SEMA4D_IN_SEMAPHORIN_SIGNALING		29	0.540523	1.49049	0.0489511	0.13116	1	1278	tags=17%, list=6%, signal=18%
REACTOME_ENDOGENOUS_STEROLS	REACTOME_ENDOGENOUS_STEROLS		15	0.614245	1.49017	0.0671642	0.130788	1	1117	tags=20%, list=6%, signal=21%
REACTOME_REGULATION_OF_WATER_BALANCE_BY_RENAL_AQUAPORINS	REACTOME_REGULATION_OF_WATER_BALANCE_BY_RENAL_AQUAPORINS		43	0.489246	1.48816	0.0481771	0.132262	1	4263	tags=40%, list=21%, signal=50%
WNT_SIGNALING	WNT_SIGNALING		88	0.44309	1.48795	0.0242775	0.131747	1	2704	tags=23%, list=13%, signal=26%
REACTOME_SIGNAL_AMPLIFICATION	REACTOME_SIGNAL_AMPLIFICATION		31	0.518868	1.48763	0.0412088	0.131339	1	4263	tags=39%, list=21%, signal=49%
BIOCARTA_FCER1_PATHWAY	BIOCARTA_FCER1_PATHWAY		38	0.504348	1.48134	0.0453333	0.137289	1	3489	tags=32%, list=17%, signal=38%
REACTOME_SIGNALING_BY_FGFR_MUTANTS	REACTOME_SIGNALING_BY_FGFR_MUTANTS		42	0.486327	1.48107	0.0492866	0.13685	1	3932	tags=36%, list=19%, signal=44%
REACTOME_HDL_MEDIATED_LIPID_TRANSPORT	REACTOME_HDL_MEDIATED_LIPID_TRANSPORT		15	0.600295	1.48054	0.0627803	0.136597	1	3487	tags=47%, list=17%, signal=56%
PID_IL4_2PATHWAY	PID_IL4_2PATHWAY		64	0.460372	1.47678	0.0326481	0.139684	1	3590	tags=30%, list=18%, signal=36%
REACTOME_LIPID_DIGESTION_MOBILIZATION_AND_TRANSPORT	REACTOME_LIPID_DIGESTION_MOBILIZATION_AND_TRANSPORT		45	0.482398	1.47569	0.0371795	0.140255	1	2386	tags=24%, list=12%, signal=28%
REACTOME_PHASE1_FUNCTIONALIZATION_OF_COMPOUNDS	REACTOME_PHASE1_FUNCTIONALIZATION_OF_COMPOUNDS		68	0.456868	1.47428	0.030303	0.141037	1	3238	tags=25%, list=16%, signal=30%
PID_REELIN_PATHWAY	PID_REELIN_PATHWAY		29	0.519264	1.46975	0.0472222	0.145096	1	2771	tags=28%, list=14%, signal=32%
BIOCARTA_CXCR4_PATHWAY	BIOCARTA_CXCR4_PATHWAY		24	0.537307	1.46305	0.0502092	0.151874	1	2771	tags=25%, list=14%, signal=29%
REACTOME_G_PROTEIN_BETA_GAMMA_SIGNALLING	REACTOME_G_PROTEIN_BETA_GAMMA_SIGNALLING		28	0.516239	1.45939	0.0753425	0.155229	1	4423	tags=39%, list=22%, signal=50%
BIOCARTA_SHH_PATHWAY	BIOCARTA_SHH_PATHWAY		16	0.594449	1.45779	0.0809969	0.156318	1	4013	tags=44%, list=20%, signal=54%
REACTOME_L1CAM_INTERACTIONS	REACTOME_L1CAM_INTERACTIONS		83	0.436042	1.45761	0.0339977	0.155776	1	2981	tags=29%, list=15%, signal=34%
KEGG_TYROSINE_METABOLISM	KEGG_TYROSINE_METABOLISM		42	0.483637	1.45479	0.0469974	0.158423	1	432	tags=12%, list=2%, signal=12%
REACTOME_G_ALPHA_S_SIGNALLING_EVENTS	REACTOME_G_ALPHA_S_SIGNALLING_EVENTS		115	0.421984	1.45457	0.015625	0.15786	1	2618	tags=19%, list=13%, signal=22%
BIOCARTA_AKT_PATHWAY	BIOCARTA_AKT_PATHWAY		22	0.541778	1.45386	0.0589147	0.157982	1	2771	tags=18%, list=14%, signal=21%
PID_ILK_PATHWAY	PID_ILK_PATHWAY		45	0.470513	1.4536	0.0427461	0.157472	1	3531	tags=29%, list=17%, signal=35%
PID_KIT_PATHWAY	PID_KIT_PATHWAY		52	0.468332	1.45313	0.0384615	0.157229	1	3289	tags=23%, list=16%, signal=27%
REACTOME_SIGNALING_BY_FGFR1_MUTANTS	REACTOME_SIGNALING_BY_FGFR1_MUTANTS		28	0.522742	1.45291	0.0519126	0.156677	1	3932	tags=36%, list=19%, signal=44%
PID_PI3KCI_PATHWAY	PID_PI3KCI_PATHWAY		48	0.471845	1.45244	0.0424967	0.156392	1	4397	tags=46%, list=22%, signal=58%
REACTOME_PI3K_CASCADE	REACTOME_PI3K_CASCADE		68	0.450328	1.45196	0.0300481	0.156163	1	3985	tags=34%, list=20%, signal=42%
KEGG_ALDOSTERONE_REGULATED_SODIUM_REABSORPTION	KEGG_ALDOSTERONE_REGULATED_SODIUM_REABSORPTION		42	0.484476	1.45141	0.0624187	0.156041	1	3564	tags=36%, list=18%, signal=43%
BIOCARTA_GPCR_PATHWAY	BIOCARTA_GPCR_PATHWAY		34	0.505171	1.44796	0.0561644	0.159232	1	1432	tags=15%, list=7%, signal=16%
KEGG_WNT_SIGNALING_PATHWAY	KEGG_WNT_SIGNALING_PATHWAY		148	0.407377	1.44778	0.0108342	0.158626	1	2331	tags=18%, list=11%, signal=20%
KEGG_AXON_GUIDANCE	KEGG_AXON_GUIDANCE		129	0.413076	1.44449	0.0163577	0.161709	1	3489	tags=29%, list=17%, signal=35%
BIOCARTA_ALK_PATHWAY	BIOCARTA_ALK_PATHWAY		37	0.491178	1.4436	0.0524899	0.161947	1	3437	tags=32%, list=17%, signal=39%
REACTOME_GENERIC_TRANSCRIPTION_PATHWAY	REACTOME_GENERIC_TRANSCRIPTION_PATHWAY		332	0.389445	1.44257	0.00101626	0.162375	1	4115	tags=30%, list=20%, signal=38%
REACTOME_INTEGRATION_OF_ENERGY_METABOLISM	REACTOME_INTEGRATION_OF_ENERGY_METABOLISM		116	0.4174	1.44133	0.0190797	0.162975	1	3455	tags=27%, list=17%, signal=32%
REACTOME_POTASSIUM_CHANNELS	REACTOME_POTASSIUM_CHANNELS		97	0.423251	1.44126	0.0293083	0.162281	1	2559	tags=22%, list=13%, signal=25%
REACTOME_PLATELET_AGGREGATION_PLUG_FORMATION	REACTOME_PLATELET_AGGREGATION_PLUG_FORMATION		36	0.493863	1.44074	0.0626703	0.162142	1	3667	tags=31%, list=18%, signal=37%
KEGG_LONG_TERM_DEPRESSION	KEGG_LONG_TERM_DEPRESSION		66	0.441244	1.42799	0.0546968	0.176324	1	2362	tags=20%, list=12%, signal=22%
ST_DIFFERENTIATION_PATHWAY_IN_PC12_CELLS	ST_DIFFERENTIATION_PATHWAY_IN_PC12_CELLS		44	0.466558	1.41764	0.0736434	0.188918	1	3119	tags=25%, list=15%, signal=29%
REACTOME_PKA_MEDIATED_PHOSPHORYLATION_OF_CREB	REACTOME_PKA_MEDIATED_PHOSPHORYLATION_OF_CREB		17	0.562196	1.41655	0.0903427	0.1895	1	1709	tags=24%, list=8%, signal=26%
REACTOME_LIPOPROTEIN_METABOLISM	REACTOME_LIPOPROTEIN_METABOLISM		28	0.502247	1.41433	0.0725689	0.191687	1	2386	tags=29%, list=12%, signal=32%
BIOCARTA_IGF1_PATHWAY	BIOCARTA_IGF1_PATHWAY		21	0.528501	1.41225	0.0976744	0.193649	1	2771	tags=29%, list=14%, signal=33%
BIOCARTA_NO1_PATHWAY	BIOCARTA_NO1_PATHWAY		30	0.494181	1.40833	0.0798898	0.198033	1	2851	tags=30%, list=14%, signal=35%
BIOCARTA_EIF4_PATHWAY	BIOCARTA_EIF4_PATHWAY		24	0.517931	1.40773	0.0971015	0.197914	1	3107	tags=25%, list=15%, signal=29%
KEGG_B_CELL_RECEPTOR_SIGNALING_PATHWAY	KEGG_B_CELL_RECEPTOR_SIGNALING_PATHWAY		75	0.421978	1.40728	0.0552221	0.197602	1	3489	tags=31%, list=17%, signal=37%
REACTOME_TOLL_RECEPTOR_CASCADES	REACTOME_TOLL_RECEPTOR_CASCADES		111	0.408743	1.40392	0.0254707	0.201228	1	2969	tags=23%, list=15%, signal=27%
REACTOME_THROMBOXANE_SIGNALLING_THROUGH_TP_RECEPTOR	REACTOME_THROMBOXANE_SIGNALLING_THROUGH_TP_RECEPTOR		23	0.526805	1.40379	0.0883191	0.200447	1	5327	tags=52%, list=26%, signal=71%
BIOCARTA_SPPA_PATHWAY	BIOCARTA_SPPA_PATHWAY		22	0.531597	1.40078	0.0842697	0.203589	1	3219	tags=32%, list=16%, signal=38%
BIOCARTA_IL7_PATHWAY	BIOCARTA_IL7_PATHWAY		17	0.564538	1.40016	0.0961832	0.203645	1	2832	tags=41%, list=14%, signal=48%
REACTOME_DIABETES_PATHWAYS	REACTOME_DIABETES_PATHWAYS		124	0.402402	1.39999	0.0306346	0.202968	1	3224	tags=19%, list=16%, signal=23%
BIOCARTA_CALCINEURIN_PATHWAY	BIOCARTA_CALCINEURIN_PATHWAY		18	0.560291	1.39867	0.103858	0.203888	1	5138	tags=44%, list=25%, signal=59%
PID_FGF_PATHWAY	PID_FGF_PATHWAY		54	0.446409	1.39721	0.0761548	0.204804	1	3683	tags=31%, list=18%, signal=38%
BIOCARTA_ACTINY_PATHWAY	BIOCARTA_ACTINY_PATHWAY		20	0.53666	1.39679	0.0994152	0.204469	1	837	tags=10%, list=4%, signal=10%
REACTOME_NEURONAL_SYSTEM	REACTOME_NEURONAL_SYSTEM		272	0.379214	1.39606	0.00306748	0.204663	1	3497	tags=24%, list=17%, signal=28%
REACTOME_G_PROTEIN_ACTIVATION	REACTOME_G_PROTEIN_ACTIVATION		27	0.502881	1.39342	0.0892086	0.207167	1	4263	tags=41%, list=21%, signal=52%
ST_MYOCYTE_AD_PATHWAY	ST_MYOCYTE_AD_PATHWAY		27	0.501969	1.39215	0.0894428	0.207954	1	1540	tags=19%, list=8%, signal=20%
REACTOME_INWARDLY_RECTIFYING_K_CHANNELS	REACTOME_INWARDLY_RECTIFYING_K_CHANNELS		31	0.494734	1.39144	0.0930556	0.208088	1	2977	tags=26%, list=15%, signal=30%
REACTOME_GABA_RECEPTOR_ACTIVATION	REACTOME_GABA_RECEPTOR_ACTIVATION		52	0.44054	1.3897	0.0639386	0.209734	1	3455	tags=27%, list=17%, signal=32%
SIG_IL4RECEPTOR_IN_B_LYPHOCYTES	SIG_IL4RECEPTOR_IN_B_LYPHOCYTES		27	0.508313	1.38936	0.0899032	0.209296	1	5123	tags=44%, list=25%, signal=59%
KEGG_LEISHMANIA_INFECTION	KEGG_LEISHMANIA_INFECTION		67	0.430589	1.389	0.0460606	0.208966	1	3548	tags=30%, list=17%, signal=36%
REACTOME_HS_GAG_DEGRADATION	REACTOME_HS_GAG_DEGRADATION		20	0.53656	1.3884	0.0832073	0.208883	1	1993	tags=20%, list=10%, signal=22%
BIOCARTA_MYOSIN_PATHWAY	BIOCARTA_MYOSIN_PATHWAY		31	0.492307	1.38644	0.0809717	0.210698	1	4423	tags=35%, list=22%, signal=45%
KEGG_PATHOGENIC_ESCHERICHIA_COLI_INFECTION	KEGG_PATHOGENIC_ESCHERICHIA_COLI_INFECTION		53	0.438757	1.38313	0.0764331	0.214492	1	1403	tags=17%, list=7%, signal=18%
REACTOME_THE_ROLE_OF_NEF_IN_HIV1_REPLICATION_AND_DISEASE_PATHOGENESIS	REACTOME_THE_ROLE_OF_NEF_IN_HIV1_REPLICATION_AND_DISEASE_PATHOGENESIS		27	0.496425	1.38268	0.100852	0.214165	1	2653	tags=30%, list=13%, signal=34%
REACTOME_G_ALPHA1213_SIGNALLING_EVENTS	REACTOME_G_ALPHA1213_SIGNALLING_EVENTS		73	0.416063	1.38122	0.0625738	0.215164	1	4497	tags=37%, list=22%, signal=47%
BIOCARTA_IL17_PATHWAY	BIOCARTA_IL17_PATHWAY		15	0.573306	1.3812	0.107143	0.214302	1	2156	tags=40%, list=11%, signal=45%
BIOCARTA_NOS1_PATHWAY	BIOCARTA_NOS1_PATHWAY		21	0.525776	1.38114	0.101949	0.21348	1	1931	tags=24%, list=10%, signal=26%
PID_VEGFR1_PATHWAY	PID_VEGFR1_PATHWAY		25	0.502597	1.37852	0.105187	0.21622	1	3615	tags=36%, list=18%, signal=44%
BIOCARTA_ERK5_PATHWAY	BIOCARTA_ERK5_PATHWAY		17	0.552647	1.37654	0.119938	0.218226	1	2771	tags=29%, list=14%, signal=34%
PID_RAS_PATHWAY	PID_RAS_PATHWAY		29	0.492771	1.37637	0.104683	0.217603	1	1927	tags=24%, list=10%, signal=27%
REACTOME_PROSTACYCLIN_SIGNALLING_THROUGH_PROSTACYCLIN_RECEPTOR	REACTOME_PROSTACYCLIN_SIGNALLING_THROUGH_PROSTACYCLIN_RECEPTOR		19	0.531151	1.37345	0.0951662	0.220999	1	4263	tags=37%, list=21%, signal=47%
PID_HDAC_CLASSII_PATHWAY	PID_HDAC_CLASSII_PATHWAY		34	0.471268	1.37344	0.0812325	0.220131	1	3299	tags=21%, list=16%, signal=25%
REACTOME_OPIOID_SIGNALLING	REACTOME_OPIOID_SIGNALLING		77	0.417601	1.372	0.046285	0.221312	1	1898	tags=18%, list=9%, signal=20%
BIOCARTA_GH_PATHWAY	BIOCARTA_GH_PATHWAY		28	0.501207	1.37192	0.0975955	0.220551	1	2771	tags=21%, list=14%, signal=25%
KEGG_PRIMARY_BILE_ACID_BIOSYNTHESIS	KEGG_PRIMARY_BILE_ACID_BIOSYNTHESIS		16	0.550907	1.3719	0.108731	0.219707	1	1511	tags=25%, list=7%, signal=27%
BIOCARTA_AT1R_PATHWAY	BIOCARTA_AT1R_PATHWAY		32	0.477302	1.37086	0.113976	0.220352	1	809	tags=13%, list=4%, signal=13%
BIOCARTA_IL12_PATHWAY	BIOCARTA_IL12_PATHWAY		21	0.517242	1.36791	0.109422	0.223432	1	2156	tags=29%, list=11%, signal=32%
PID_IGF1_PATHWAY	PID_IGF1_PATHWAY		30	0.480277	1.36715	0.100865	0.223739	1	2771	tags=20%, list=14%, signal=23%
KEGG_NEUROACTIVE_LIGAND_RECEPTOR_INTERACTION	KEGG_NEUROACTIVE_LIGAND_RECEPTOR_INTERACTION		268	0.371492	1.36608	0.0122951	0.224274	1	2094	tags=16%, list=10%, signal=17%
REACTOME_DOWNSTREAM_SIGNALING_OF_ACTIVATED_FGFR	REACTOME_DOWNSTREAM_SIGNALING_OF_ACTIVATED_FGFR		97	0.403737	1.36589	0.0510783	0.223638	1	2172	tags=16%, list=11%, signal=18%
REACTOME_IL_3_5_AND_GM_CSF_SIGNALING	REACTOME_IL_3_5_AND_GM_CSF_SIGNALING		43	0.454616	1.3652	0.0907895	0.223756	1	3187	tags=28%, list=16%, signal=33%
KEGG_PATHWAYS_IN_CANCER	KEGG_PATHWAYS_IN_CANCER		324	0.370391	1.36159	0.00815494	0.227983	1	3620	tags=26%, list=18%, signal=31%
PID_IL8_CXCR2_PATHWAY	PID_IL8_CXCR2_PATHWAY		34	0.465341	1.36061	0.106901	0.228625	1	3673	tags=35%, list=18%, signal=43%
KEGG_PRIMARY_IMMUNODEFICIENCY	KEGG_PRIMARY_IMMUNODEFICIENCY		35	0.465004	1.35804	0.100968	0.231582	1	3866	tags=34%, list=19%, signal=42%
REACTOME_DOWNSTREAM_TCR_SIGNALING	REACTOME_DOWNSTREAM_TCR_SIGNALING		32	0.470462	1.35262	0.116919	0.238846	1	3393	tags=34%, list=17%, signal=41%
PID_FRA_PATHWAY	PID_FRA_PATHWAY		36	0.460484	1.35202	0.109643	0.23885	1	3541	tags=36%, list=17%, signal=44%
BIOCARTA_GATA3_PATHWAY	BIOCARTA_GATA3_PATHWAY		16	0.541143	1.35152	0.132512	0.238695	1	2032	tags=25%, list=10%, signal=28%
REACTOME_TRANSMISSION_ACROSS_CHEMICAL_SYNAPSES	REACTOME_TRANSMISSION_ACROSS_CHEMICAL_SYNAPSES		182	0.372297	1.35015	0.0336134	0.239833	1	3497	tags=24%, list=17%, signal=29%
PID_CXCR3_PATHWAY	PID_CXCR3_PATHWAY		43	0.439151	1.34644	0.128901	0.244364	1	3531	tags=35%, list=17%, signal=42%
REACTOME_THROMBIN_SIGNALLING_THROUGH_PROTEINASE_ACTIVATED_RECEPTORS_PARS	REACTOME_THROMBIN_SIGNALLING_THROUGH_PROTEINASE_ACTIVATED_RECEPTORS_PARS		32	0.469865	1.34615	0.123641	0.243797	1	4289	tags=38%, list=21%, signal=47%
REACTOME_SIGNALING_BY_FGFR	REACTOME_SIGNALING_BY_FGFR		108	0.394344	1.34582	0.0571429	0.243434	1	2172	tags=16%, list=11%, signal=18%
PID_AP1_PATHWAY	PID_AP1_PATHWAY		70	0.408388	1.34352	0.0743903	0.245821	1	3541	tags=27%, list=17%, signal=33%
REACTOME_NOTCH1_INTRACELLULAR_DOMAIN_REGULATES_TRANSCRIPTION	REACTOME_NOTCH1_INTRACELLULAR_DOMAIN_REGULATES_TRANSCRIPTION		44	0.435014	1.34339	0.11871	0.245089	1	4071	tags=32%, list=20%, signal=40%
PID_BCR_5PATHWAY	PID_BCR_5PATHWAY		65	0.412264	1.34246	0.0896806	0.245563	1	3393	tags=25%, list=17%, signal=29%
REACTOME_FRS2_MEDIATED_CASCADE	REACTOME_FRS2_MEDIATED_CASCADE		36	0.463703	1.34242	0.100806	0.244711	1	2172	tags=19%, list=11%, signal=22%
REACTOME_GLUTAMATE_NEUROTRANSMITTER_RELEASE_CYCLE	REACTOME_GLUTAMATE_NEUROTRANSMITTER_RELEASE_CYCLE		15	0.549263	1.33947	0.126506	0.24808	1	3167	tags=33%, list=16%, signal=39%
REACTOME_REGULATION_OF_SIGNALING_BY_CBL	REACTOME_REGULATION_OF_SIGNALING_BY_CBL		18	0.526457	1.33748	0.137982	0.250278	1	3187	tags=39%, list=16%, signal=46%
KEGG_MAPK_SIGNALING_PATHWAY	KEGG_MAPK_SIGNALING_PATHWAY		262	0.365973	1.33632	0.0215164	0.251213	1	3364	tags=22%, list=17%, signal=26%
BIOCARTA_IGF1R_PATHWAY	BIOCARTA_IGF1R_PATHWAY		23	0.4982	1.33495	0.12188	0.252317	1	2771	tags=26%, list=14%, signal=30%
PID_NOTCH_PATHWAY	PID_NOTCH_PATHWAY		59	0.414422	1.33493	0.099022	0.251429	1	3032	tags=25%, list=15%, signal=30%
REACTOME_INCRETIN_SYNTHESIS_SECRETION_AND_INACTIVATION	REACTOME_INCRETIN_SYNTHESIS_SECRETION_AND_INACTIVATION		20	0.510779	1.33174	0.14006	0.255163	1	457	tags=15%, list=2%, signal=15%
REACTOME_AQUAPORIN_MEDIATED_TRANSPORT	REACTOME_AQUAPORIN_MEDIATED_TRANSPORT		50	0.432644	1.33078	0.0931677	0.255667	1	4263	tags=34%, list=21%, signal=43%
KEGG_TIGHT_JUNCTION	KEGG_TIGHT_JUNCTION		130	0.37915	1.32737	0.0650496	0.260097	1	1750	tags=14%, list=9%, signal=15%
BIOCARTA_PPARA_PATHWAY	BIOCARTA_PPARA_PATHWAY		56	0.415818	1.32656	0.104271	0.260405	1	2798	tags=20%, list=14%, signal=23%
REACTOME_INNATE_IMMUNE_SYSTEM	REACTOME_INNATE_IMMUNE_SYSTEM		239	0.363557	1.32639	0.0321244	0.259764	1	3059	tags=21%, list=15%, signal=24%
BIOCARTA_AKAPCENTROSOME_PATHWAY	BIOCARTA_AKAPCENTROSOME_PATHWAY		15	0.539662	1.32419	0.151659	0.262325	1	1432	tags=20%, list=7%, signal=22%
REACTOME_SIGNALING_BY_ILS	REACTOME_SIGNALING_BY_ILS		105	0.386722	1.32303	0.0945946	0.263202	1	2771	tags=22%, list=14%, signal=25%
BIOCARTA_MCALPAIN_PATHWAY	BIOCARTA_MCALPAIN_PATHWAY		25	0.484528	1.3219	0.121701	0.263933	1	1432	tags=16%, list=7%, signal=17%
REACTOME_PI_3K_CASCADE	REACTOME_PI_3K_CASCADE		54	0.426002	1.31885	0.104193	0.267722	1	3983	tags=31%, list=20%, signal=39%
REACTOME_ABC_FAMILY_PROTEINS_MEDIATED_TRANSPORT	REACTOME_ABC_FAMILY_PROTEINS_MEDIATED_TRANSPORT		32	0.456215	1.31863	0.130674	0.267089	1	2439	tags=22%, list=12%, signal=25%
REACTOME_SIGNALING_BY_FGFR_IN_DISEASE	REACTOME_SIGNALING_BY_FGFR_IN_DISEASE		121	0.378775	1.31842	0.0711864	0.266512	1	4013	tags=26%, list=20%, signal=32%
PID_S1P_S1P2_PATHWAY	PID_S1P_S1P2_PATHWAY		24	0.481343	1.31632	0.139368	0.268911	1	3673	tags=33%, list=18%, signal=41%
KEGG_PHENYLALANINE_METABOLISM	KEGG_PHENYLALANINE_METABOLISM		18	0.50996	1.31567	0.150298	0.26894	1	2356	tags=28%, list=12%, signal=31%
KEGG_ACUTE_MYELOID_LEUKEMIA	KEGG_ACUTE_MYELOID_LEUKEMIA		57	0.410276	1.30943	0.106918	0.277927	1	2771	tags=21%, list=14%, signal=24%
REACTOME_SIGNALING_BY_NOTCH1	REACTOME_SIGNALING_BY_NOTCH1		68	0.403229	1.30756	0.104762	0.280187	1	4134	tags=31%, list=20%, signal=39%
PID_IL12_2PATHWAY	PID_IL12_2PATHWAY		62	0.399123	1.29977	0.106098	0.291803	1	2735	tags=24%, list=13%, signal=28%
PID_HEDGEHOG_GLI_PATHWAY	PID_HEDGEHOG_GLI_PATHWAY		48	0.426553	1.29577	0.136304	0.297547	1	4151	tags=29%, list=20%, signal=37%
REACTOME_METABOLISM_OF_CARBOHYDRATES	REACTOME_METABOLISM_OF_CARBOHYDRATES		230	0.356411	1.29314	0.047817	0.30083	1	2469	tags=18%, list=12%, signal=21%
REACTOME_GLUCAGON_TYPE_LIGAND_RECEPTORS	REACTOME_GLUCAGON_TYPE_LIGAND_RECEPTORS		33	0.448067	1.29307	0.141304	0.299909	1	4891	tags=36%, list=24%, signal=48%
REACTOME_BOTULINUM_NEUROTOXICITY	REACTOME_BOTULINUM_NEUROTOXICITY		17	0.511192	1.29281	0.169355	0.299407	1	2671	tags=29%, list=13%, signal=34%
REACTOME_COSTIMULATION_BY_THE_CD28_FAMILY	REACTOME_COSTIMULATION_BY_THE_CD28_FAMILY		59	0.409803	1.29085	0.122195	0.301779	1	4162	tags=36%, list=21%, signal=45%
KEGG_ADHERENS_JUNCTION	KEGG_ADHERENS_JUNCTION		73	0.394059	1.28993	0.107692	0.302211	1	2961	tags=25%, list=15%, signal=29%
BIOCARTA_STATHMIN_PATHWAY	BIOCARTA_STATHMIN_PATHWAY		19	0.50064	1.28801	0.182209	0.304634	1	2156	tags=37%, list=11%, signal=41%
KEGG_ABC_TRANSPORTERS	KEGG_ABC_TRANSPORTERS		43	0.435022	1.2871	0.145119	0.305064	1	3487	tags=33%, list=17%, signal=39%
REACTOME_CD28_DEPENDENT_PI3K_AKT_SIGNALING	REACTOME_CD28_DEPENDENT_PI3K_AKT_SIGNALING		21	0.492944	1.28471	0.16932	0.308181	1	4023	tags=52%, list=20%, signal=65%
REACTOME_INSULIN_RECEPTOR_SIGNALLING_CASCADE	REACTOME_INSULIN_RECEPTOR_SIGNALLING_CASCADE		83	0.389251	1.28164	0.117984	0.312089	1	3985	tags=29%, list=20%, signal=36%
REACTOME_GRB2_SOS_PROVIDES_LINKAGE_TO_MAPK_SIGNALING_FOR_INTERGRINS_	REACTOME_GRB2_SOS_PROVIDES_LINKAGE_TO_MAPK_SIGNALING_FOR_INTERGRINS_		15	0.528536	1.27715	0.209302	0.318648	1	5205	tags=60%, list=26%, signal=81%
PID_IL12_STAT4_PATHWAY	PID_IL12_STAT4_PATHWAY		33	0.44139	1.27641	0.136929	0.318836	1	2156	tags=24%, list=11%, signal=27%
BIOCARTA_IL10_PATHWAY	BIOCARTA_IL10_PATHWAY		17	0.507143	1.27479	0.169753	0.320512	1	3438	tags=35%, list=17%, signal=42%
PID_NCADHERIN_PATHWAY	PID_NCADHERIN_PATHWAY		33	0.441365	1.27478	0.165951	0.319482	1	2771	tags=30%, list=14%, signal=35%
PID_LIS1_PATHWAY	PID_LIS1_PATHWAY		28	0.456114	1.27477	0.147813	0.318445	1	1966	tags=18%, list=10%, signal=20%
KEGG_TRYPTOPHAN_METABOLISM	KEGG_TRYPTOPHAN_METABOLISM		40	0.428627	1.27103	0.173442	0.323869	1	2356	tags=20%, list=12%, signal=23%
REACTOME_INTRINSIC_PATHWAY	REACTOME_INTRINSIC_PATHWAY		17	0.509305	1.26821	0.184685	0.327736	1	2142	tags=29%, list=11%, signal=33%
PID_ANTHRAX_PATHWAY	PID_ANTHRAX_PATHWAY		17	0.495099	1.26615	0.191153	0.33049	1	2318	tags=29%, list=11%, signal=33%
BIOCARTA_INTEGRIN_PATHWAY	BIOCARTA_INTEGRIN_PATHWAY		38	0.426097	1.26554	0.177333	0.330501	1	3454	tags=24%, list=17%, signal=28%
ST_ADRENERGIC	ST_ADRENERGIC		35	0.433706	1.26426	0.164879	0.33167	1	3189	tags=31%, list=16%, signal=37%
PID_PDGFRB_PATHWAY	PID_PDGFRB_PATHWAY		129	0.361739	1.26137	0.106195	0.335608	1	3387	tags=19%, list=17%, signal=23%
ST_GA12_PATHWAY	ST_GA12_PATHWAY		23	0.468824	1.26073	0.19562	0.335713	1	1899	tags=22%, list=9%, signal=24%
KEGG_ARACHIDONIC_ACID_METABOLISM	KEGG_ARACHIDONIC_ACID_METABOLISM		53	0.3968	1.25793	0.16133	0.339594	1	3827	tags=32%, list=19%, signal=39%
PID_TGFBR_PATHWAY	PID_TGFBR_PATHWAY		54	0.400274	1.25299	0.15889	0.347046	1	3446	tags=20%, list=17%, signal=24%
REACTOME_G_BETA_GAMMA_SIGNALLING_THROUGH_PLC_BETA	REACTOME_G_BETA_GAMMA_SIGNALLING_THROUGH_PLC_BETA		20	0.466584	1.25135	0.210843	0.348806	1	4891	tags=45%, list=24%, signal=59%
PID_LYSOPHOSPHOLIPID_PATHWAY	PID_LYSOPHOSPHOLIPID_PATHWAY		66	0.385249	1.25114	0.152563	0.348077	1	3673	tags=29%, list=18%, signal=35%
REACTOME_P130CAS_LINKAGE_TO_MAPK_SIGNALING_FOR_INTEGRINS	REACTOME_P130CAS_LINKAGE_TO_MAPK_SIGNALING_FOR_INTEGRINS		15	0.509714	1.2482	0.217125	0.352314	1	3335	tags=40%, list=16%, signal=48%
KEGG_TOLL_LIKE_RECEPTOR_SIGNALING_PATHWAY	KEGG_TOLL_LIKE_RECEPTOR_SIGNALING_PATHWAY		99	0.367564	1.2481	0.137891	0.351399	1	3467	tags=24%, list=17%, signal=29%
KEGG_HEDGEHOG_SIGNALING_PATHWAY	KEGG_HEDGEHOG_SIGNALING_PATHWAY		54	0.39736	1.24681	0.155499	0.352643	1	2299	tags=17%, list=11%, signal=19%
BIOCARTA_DC_PATHWAY	BIOCARTA_DC_PATHWAY		22	0.481143	1.24567	0.197531	0.353702	1	4778	tags=45%, list=24%, signal=59%
KEGG_GLIOMA	KEGG_GLIOMA		64	0.387965	1.24489	0.156098	0.35401	1	2771	tags=20%, list=14%, signal=23%
PID_WNT_NONCANONICAL_PATHWAY	PID_WNT_NONCANONICAL_PATHWAY		32	0.437998	1.24426	0.205479	0.35401	1	2704	tags=25%, list=13%, signal=29%
KEGG_FC_EPSILON_RI_SIGNALING_PATHWAY	KEGG_FC_EPSILON_RI_SIGNALING_PATHWAY		74	0.374515	1.23764	0.157277	0.365133	1	2829	tags=24%, list=14%, signal=28%
BIOCARTA_HER2_PATHWAY	BIOCARTA_HER2_PATHWAY		22	0.465432	1.23741	0.215022	0.364459	1	2799	tags=32%, list=14%, signal=37%
PID_THROMBIN_PAR4_PATHWAY	PID_THROMBIN_PAR4_PATHWAY		15	0.498125	1.23065	0.233385	0.375819	1	3673	tags=27%, list=18%, signal=33%
REACTOME_GABA_SYNTHESIS_RELEASE_REUPTAKE_AND_DEGRADATION	REACTOME_GABA_SYNTHESIS_RELEASE_REUPTAKE_AND_DEGRADATION		17	0.490073	1.22807	0.226087	0.379774	1	3497	tags=35%, list=17%, signal=43%
KEGG_METABOLISM_OF_XENOBIOTICS_BY_CYTOCHROME_P450	KEGG_METABOLISM_OF_XENOBIOTICS_BY_CYTOCHROME_P450		56	0.385314	1.22572	0.180268	0.383054	1	3827	tags=32%, list=19%, signal=40%
PID_EPHA_FWDPATHWAY	PID_EPHA_FWDPATHWAY		34	0.421195	1.22549	0.2125	0.382371	1	3387	tags=29%, list=17%, signal=35%
REACTOME_NEUROTRANSMITTER_RECEPTOR_BINDING_AND_DOWNSTREAM_TRANSMISSION_IN_THE_POSTSYNAPTIC_CELL	REACTOME_NEUROTRANSMITTER_RECEPTOR_BINDING_AND_DOWNSTREAM_TRANSMISSION_IN_THE_POSTSYNAPTIC_CELL		133	0.349222	1.22446	0.139159	0.383133	1	3455	tags=23%, list=17%, signal=27%
REACTOME_VOLTAGE_GATED_POTASSIUM_CHANNELS	REACTOME_VOLTAGE_GATED_POTASSIUM_CHANNELS		43	0.401157	1.22247	0.196335	0.385685	1	2427	tags=21%, list=12%, signal=24%
PID_VEGFR1_2_PATHWAY	PID_VEGFR1_2_PATHWAY		69	0.374268	1.22019	0.189614	0.388897	1	3267	tags=20%, list=16%, signal=24%
BIOCARTA_PGC1A_PATHWAY	BIOCARTA_PGC1A_PATHWAY		22	0.458156	1.2197	0.239716	0.388641	1	2231	tags=18%, list=11%, signal=20%
REACTOME_REGULATION_OF_KIT_SIGNALING	REACTOME_REGULATION_OF_KIT_SIGNALING		16	0.498058	1.21954	0.23773	0.387772	1	2653	tags=25%, list=13%, signal=29%
BIOCARTA_TGFB_PATHWAY	BIOCARTA_TGFB_PATHWAY		19	0.46764	1.21939	0.22327	0.386887	1	5124	tags=47%, list=25%, signal=63%
KEGG_T_CELL_RECEPTOR_SIGNALING_PATHWAY	KEGG_T_CELL_RECEPTOR_SIGNALING_PATHWAY		107	0.350117	1.21893	0.160674	0.386674	1	3628	tags=27%, list=18%, signal=33%
REACTOME_POST_CHAPERONIN_TUBULIN_FOLDING_PATHWAY	REACTOME_POST_CHAPERONIN_TUBULIN_FOLDING_PATHWAY		18	0.489968	1.21694	0.216339	0.389364	1	986	tags=17%, list=5%, signal=18%
REACTOME_ADP_SIGNALLING_THROUGH_P2RY1	REACTOME_ADP_SIGNALLING_THROUGH_P2RY1		25	0.441321	1.21692	0.243553	0.388255	1	5023	tags=44%, list=25%, signal=58%
PID_ALPHA_SYNUCLEIN_PATHWAY	PID_ALPHA_SYNUCLEIN_PATHWAY		33	0.421359	1.21519	0.22043	0.390539	1	3307	tags=27%, list=16%, signal=33%
PID_NEPHRIN_NEPH1_PATHWAY	PID_NEPHRIN_NEPH1_PATHWAY		31	0.422268	1.21245	0.20781	0.394784	1	2771	tags=26%, list=14%, signal=30%
KEGG_RENAL_CELL_CARCINOMA	KEGG_RENAL_CELL_CARCINOMA		70	0.369348	1.21157	0.194581	0.395269	1	3387	tags=24%, list=17%, signal=29%
REACTOME_IL_RECEPTOR_SHC_SIGNALING	REACTOME_IL_RECEPTOR_SHC_SIGNALING		27	0.438796	1.20971	0.243243	0.397724	1	5123	tags=44%, list=25%, signal=59%
PID_INSULIN_PATHWAY	PID_INSULIN_PATHWAY		45	0.398287	1.20967	0.232323	0.39664	1	4497	tags=29%, list=22%, signal=37%
PID_HES_HEY_PATHWAY	PID_HES_HEY_PATHWAY		46	0.395419	1.20806	0.21895	0.398534	1	2041	tags=13%, list=10%, signal=14%
KEGG_JAK_STAT_SIGNALING_PATHWAY	KEGG_JAK_STAT_SIGNALING_PATHWAY		152	0.342332	1.20483	0.142702	0.403674	1	4023	tags=24%, list=20%, signal=30%
ST_T_CELL_SIGNAL_TRANSDUCTION	ST_T_CELL_SIGNAL_TRANSDUCTION		44	0.394773	1.20311	0.214099	0.405748	1	3194	tags=32%, list=16%, signal=38%
REACTOME_SIGNALING_BY_NOTCH	REACTOME_SIGNALING_BY_NOTCH		100	0.350539	1.20122	0.191514	0.408245	1	4160	tags=30%, list=21%, signal=38%
BIOCARTA_IL22BP_PATHWAY	BIOCARTA_IL22BP_PATHWAY		16	0.495601	1.20039	0.254019	0.40872	1	984	tags=13%, list=5%, signal=13%
REACTOME_PROTEOLYTIC_CLEAVAGE_OF_SNARE_COMPLEX_PROTEINS	REACTOME_PROTEOLYTIC_CLEAVAGE_OF_SNARE_COMPLEX_PROTEINS		15	0.49016	1.19866	0.246177	0.410997	1	2671	tags=27%, list=13%, signal=31%
REACTOME_DEFENSINS	REACTOME_DEFENSINS		23	0.457511	1.19791	0.252212	0.411278	1	3258	tags=30%, list=16%, signal=36%
PID_NETRIN_PATHWAY	PID_NETRIN_PATHWAY		32	0.414558	1.19592	0.264586	0.413985	1	4121	tags=28%, list=20%, signal=35%
REACTOME_BETA_DEFENSINS	REACTOME_BETA_DEFENSINS		17	0.477396	1.19587	0.258064	0.412882	1	3058	tags=29%, list=15%, signal=35%
BIOCARTA_P38MAPK_PATHWAY	BIOCARTA_P38MAPK_PATHWAY		39	0.40887	1.19577	0.220052	0.411921	1	3331	tags=23%, list=16%, signal=28%
ST_JNK_MAPK_PATHWAY	ST_JNK_MAPK_PATHWAY		40	0.394266	1.19572	0.231169	0.410877	1	3364	tags=20%, list=17%, signal=24%
REACTOME_ION_CHANNEL_TRANSPORT	REACTOME_ION_CHANNEL_TRANSPORT		54	0.38117	1.19527	0.216561	0.410561	1	2897	tags=20%, list=14%, signal=24%
PID_FAK_PATHWAY	PID_FAK_PATHWAY		59	0.378093	1.19227	0.219484	0.415156	1	4932	tags=39%, list=24%, signal=51%
PID_BETA_CATENIN_NUC_PATHWAY	PID_BETA_CATENIN_NUC_PATHWAY		80	0.362754	1.19049	0.199764	0.417378	1	2065	tags=16%, list=10%, signal=18%
BIOCARTA_TFF_PATHWAY	BIOCARTA_TFF_PATHWAY		21	0.457141	1.18723	0.246201	0.422727	1	2771	tags=19%, list=14%, signal=22%
PID_RET_PATHWAY	PID_RET_PATHWAY		39	0.39859	1.18629	0.243626	0.423462	1	3723	tags=28%, list=18%, signal=34%
BIOCARTA_PDGF_PATHWAY	BIOCARTA_PDGF_PATHWAY		32	0.41878	1.18577	0.238806	0.423356	1	3175	tags=22%, list=16%, signal=26%
SA_PTEN_PATHWAY	SA_PTEN_PATHWAY		17	0.475923	1.18425	0.2912	0.425134	1	4638	tags=41%, list=23%, signal=53%
KEGG_CARDIAC_MUSCLE_CONTRACTION	KEGG_CARDIAC_MUSCLE_CONTRACTION		75	0.358891	1.1799	0.22209	0.432341	1	2320	tags=15%, list=11%, signal=16%
KEGG_ALLOGRAFT_REJECTION	KEGG_ALLOGRAFT_REJECTION		34	0.412491	1.17598	0.234652	0.438858	1	4438	tags=32%, list=22%, signal=41%
REACTOME_ION_TRANSPORT_BY_P_TYPE_ATPASES	REACTOME_ION_TRANSPORT_BY_P_TYPE_ATPASES		33	0.411762	1.17345	0.248611	0.442813	1	2897	tags=24%, list=14%, signal=28%
REACTOME_CTLA4_INHIBITORY_SIGNALING	REACTOME_CTLA4_INHIBITORY_SIGNALING		21	0.432761	1.17221	0.26015	0.444132	1	3194	tags=24%, list=16%, signal=28%
BIOCARTA_CREB_PATHWAY	BIOCARTA_CREB_PATHWAY		27	0.420079	1.17059	0.274399	0.446151	1	2771	tags=19%, list=14%, signal=21%
REACTOME_NEPHRIN_INTERACTIONS	REACTOME_NEPHRIN_INTERACTIONS		19	0.443459	1.17006	0.270642	0.446057	1	3454	tags=32%, list=17%, signal=38%
KEGG_PROSTATE_CANCER	KEGG_PROSTATE_CANCER		89	0.347577	1.16908	0.21709	0.446783	1	3180	tags=22%, list=16%, signal=27%
PID_AR_NONGENOMIC_PATHWAY	PID_AR_NONGENOMIC_PATHWAY		31	0.402603	1.16686	0.266575	0.449971	1	3359	tags=32%, list=17%, signal=39%
BIOCARTA_CCR3_PATHWAY	BIOCARTA_CCR3_PATHWAY		23	0.434469	1.16412	0.276374	0.454176	1	1812	tags=17%, list=9%, signal=19%
REACTOME_GROWTH_HORMONE_RECEPTOR_SIGNALING	REACTOME_GROWTH_HORMONE_RECEPTOR_SIGNALING		24	0.430596	1.15824	0.283804	0.464631	1	1167	tags=8%, list=6%, signal=9%
BIOCARTA_TOLL_PATHWAY	BIOCARTA_TOLL_PATHWAY		37	0.396384	1.15602	0.275103	0.46793	1	1817	tags=16%, list=9%, signal=18%
REACTOME_INHIBITION_OF_VOLTAGE_GATED_CA2_CHANNELS_VIA_GBETA_GAMMA_SUBUNITS	REACTOME_INHIBITION_OF_VOLTAGE_GATED_CA2_CHANNELS_VIA_GBETA_GAMMA_SUBUNITS		25	0.431621	1.1538	0.28447	0.471136	1	4263	tags=32%, list=21%, signal=40%
REACTOME_MYD88_MAL_CASCADE_INITIATED_ON_PLASMA_MEMBRANE	REACTOME_MYD88_MAL_CASCADE_INITIATED_ON_PLASMA_MEMBRANE		79	0.347486	1.15319	0.234411	0.471157	1	2298	tags=15%, list=11%, signal=17%
PID_TCPTP_PATHWAY	PID_TCPTP_PATHWAY		43	0.381501	1.15003	0.265172	0.476414	1	5221	tags=40%, list=26%, signal=53%
KEGG_STEROID_HORMONE_BIOSYNTHESIS	KEGG_STEROID_HORMONE_BIOSYNTHESIS		43	0.386502	1.14956	0.282552	0.476158	1	762	tags=9%, list=4%, signal=10%
REACTOME_UNBLOCKING_OF_NMDA_RECEPTOR_GLUTAMATE_BINDING_AND_ACTIVATION	REACTOME_UNBLOCKING_OF_NMDA_RECEPTOR_GLUTAMATE_BINDING_AND_ACTIVATION		15	0.464873	1.1494	0.314873	0.475239	1	3374	tags=40%, list=17%, signal=48%
REACTOME_ACTIVATED_NOTCH1_TRANSMITS_SIGNAL_TO_THE_NUCLEUS	REACTOME_ACTIVATED_NOTCH1_TRANSMITS_SIGNAL_TO_THE_NUCLEUS		26	0.406154	1.1475	0.283476	0.477962	1	2593	tags=23%, list=13%, signal=26%
PID_P75_NTR_PATHWAY	PID_P75_NTR_PATHWAY		69	0.353602	1.14569	0.279661	0.480556	1	3160	tags=20%, list=16%, signal=24%
REACTOME_NRAGE_SIGNALS_DEATH_THROUGH_JNK	REACTOME_NRAGE_SIGNALS_DEATH_THROUGH_JNK		43	0.383395	1.14505	0.268421	0.480505	1	4497	tags=37%, list=22%, signal=48%
REACTOME_EFFECTS_OF_PIP2_HYDROLYSIS	REACTOME_EFFECTS_OF_PIP2_HYDROLYSIS		22	0.428036	1.14424	0.300587	0.480878	1	1750	tags=27%, list=9%, signal=30%
REACTOME_SYNTHESIS_SECRETION_AND_INACTIVATION_OF_GLP1	REACTOME_SYNTHESIS_SECRETION_AND_INACTIVATION_OF_GLP1		17	0.463948	1.14229	0.298643	0.483542	1	409	tags=12%, list=2%, signal=12%
PID_ARF6_PATHWAY	PID_ARF6_PATHWAY		35	0.389139	1.14084	0.288979	0.48514	1	1675	tags=14%, list=8%, signal=16%
PID_P38_ALPHA_BETA_PATHWAY	PID_P38_ALPHA_BETA_PATHWAY		31	0.40079	1.13905	0.29972	0.487463	1	3364	tags=26%, list=17%, signal=31%
BIOCARTA_IGF1MTOR_PATHWAY	BIOCARTA_IGF1MTOR_PATHWAY		20	0.433891	1.13796	0.316252	0.488477	1	2771	tags=20%, list=14%, signal=23%
REACTOME_CD28_CO_STIMULATION	REACTOME_CD28_CO_STIMULATION		31	0.399643	1.13563	0.296143	0.492134	1	4023	tags=39%, list=20%, signal=48%
BIOCARTA_MTA3_PATHWAY	BIOCARTA_MTA3_PATHWAY		19	0.451681	1.13197	0.329866	0.498423	1	986	tags=16%, list=5%, signal=17%
REACTOME_ENERGY_DEPENDENT_REGULATION_OF_MTOR_BY_LKB1_AMPK	REACTOME_ENERGY_DEPENDENT_REGULATION_OF_MTOR_BY_LKB1_AMPK		17	0.441435	1.12535	0.315467	0.510893	1	3709	tags=29%, list=18%, signal=36%
REACTOME_ACTIVATION_OF_NMDA_RECEPTOR_UPON_GLUTAMATE_BINDING_AND_POSTSYNAPTIC_EVENTS	REACTOME_ACTIVATION_OF_NMDA_RECEPTOR_UPON_GLUTAMATE_BINDING_AND_POSTSYNAPTIC_EVENTS		37	0.380665	1.12525	0.317881	0.509793	1	3374	tags=27%, list=17%, signal=32%
KEGG_GLYCOSAMINOGLYCAN_DEGRADATION	KEGG_GLYCOSAMINOGLYCAN_DEGRADATION		21	0.423318	1.12493	0.335269	0.509133	1	2134	tags=14%, list=11%, signal=16%
BIOCARTA_AGR_PATHWAY	BIOCARTA_AGR_PATHWAY		36	0.383219	1.12396	0.313673	0.509947	1	1943	tags=19%, list=10%, signal=21%
KEGG_COLORECTAL_CANCER	KEGG_COLORECTAL_CANCER		62	0.348337	1.12325	0.300983	0.510069	1	3437	tags=27%, list=17%, signal=33%
REACTOME_SIGNALING_BY_INSULIN_RECEPTOR	REACTOME_SIGNALING_BY_INSULIN_RECEPTOR		104	0.324712	1.12	0.29124	0.515614	1	3985	tags=24%, list=20%, signal=30%
REACTOME_STRIATED_MUSCLE_CONTRACTION	REACTOME_STRIATED_MUSCLE_CONTRACTION		27	0.410073	1.11931	0.310585	0.515784	1	2802	tags=26%, list=14%, signal=30%
REACTOME_PRE_NOTCH_PROCESSING_IN_GOLGI	REACTOME_PRE_NOTCH_PROCESSING_IN_GOLGI		16	0.453522	1.11753	0.335394	0.518079	1	4860	tags=38%, list=24%, signal=49%
KEGG_TYPE_I_DIABETES_MELLITUS	KEGG_TYPE_I_DIABETES_MELLITUS		40	0.369312	1.11712	0.3125	0.517567	1	3620	tags=23%, list=18%, signal=27%
BIOCARTA_BCR_PATHWAY	BIOCARTA_BCR_PATHWAY		34	0.385548	1.11415	0.327935	0.522659	1	5138	tags=38%, list=25%, signal=51%
REACTOME_SYNTHESIS_OF_BILE_ACIDS_AND_BILE_SALTS	REACTOME_SYNTHESIS_OF_BILE_ACIDS_AND_BILE_SALTS		19	0.439372	1.11283	0.334342	0.524096	1	1511	tags=21%, list=7%, signal=23%
PID_MYC_REPRESS_PATHWAY	PID_MYC_REPRESS_PATHWAY		63	0.342536	1.11096	0.299031	0.526699	1	4519	tags=37%, list=22%, signal=47%
KEGG_HISTIDINE_METABOLISM	KEGG_HISTIDINE_METABOLISM		29	0.395443	1.10962	0.347202	0.528116	1	1442	tags=17%, list=7%, signal=19%
REACTOME_BIOLOGICAL_OXIDATIONS	REACTOME_BIOLOGICAL_OXIDATIONS		120	0.319479	1.10337	0.321468	0.539893	1	3693	tags=23%, list=18%, signal=28%
REACTOME_ACTIVATED_TLR4_SIGNALLING	REACTOME_ACTIVATED_TLR4_SIGNALLING		88	0.331924	1.09689	0.326266	0.55237	1	2298	tags=15%, list=11%, signal=17%
SIG_INSULIN_RECEPTOR_PATHWAY_IN_CARDIAC_MYOCYTES	SIG_INSULIN_RECEPTOR_PATHWAY_IN_CARDIAC_MYOCYTES		51	0.347946	1.0926	0.342072	0.560263	1	2771	tags=16%, list=14%, signal=18%
REACTOME_TRANSCRIPTIONAL_REGULATION_OF_WHITE_ADIPOCYTE_DIFFERENTIATION	REACTOME_TRANSCRIPTIONAL_REGULATION_OF_WHITE_ADIPOCYTE_DIFFERENTIATION		72	0.333588	1.08905	0.351127	0.566508	1	2239	tags=13%, list=11%, signal=14%
PID_IL8_CXCR1_PATHWAY	PID_IL8_CXCR1_PATHWAY		28	0.394574	1.08756	0.37448	0.568346	1	3673	tags=32%, list=18%, signal=39%
BIOCARTA_IL1R_PATHWAY	BIOCARTA_IL1R_PATHWAY		33	0.371005	1.08632	0.339189	0.569647	1	1613	tags=15%, list=8%, signal=16%
BIOCARTA_NDKDYNAMIN_PATHWAY	BIOCARTA_NDKDYNAMIN_PATHWAY		17	0.428462	1.07735	0.4	0.587639	1	2697	tags=18%, list=13%, signal=20%
ST_PHOSPHOINOSITIDE_3_KINASE_PATHWAY	ST_PHOSPHOINOSITIDE_3_KINASE_PATHWAY		37	0.361886	1.07605	0.363032	0.589002	1	2536	tags=16%, list=13%, signal=18%
KEGG_NEUROTROPHIN_SIGNALING_PATHWAY	KEGG_NEUROTROPHIN_SIGNALING_PATHWAY		125	0.308571	1.07572	0.351291	0.588226	1	3466	tags=21%, list=17%, signal=25%
REACTOME_ACTIVATION_OF_KAINATE_RECEPTORS_UPON_GLUTAMATE_BINDING	REACTOME_ACTIVATION_OF_KAINATE_RECEPTORS_UPON_GLUTAMATE_BINDING		31	0.369217	1.07231	0.375174	0.594233	1	4423	tags=29%, list=22%, signal=37%
KEGG_INSULIN_SIGNALING_PATHWAY	KEGG_INSULIN_SIGNALING_PATHWAY		135	0.29998	1.06736	0.355603	0.603392	1	4023	tags=21%, list=20%, signal=27%
KEGG_LONG_TERM_POTENTIATION	KEGG_LONG_TERM_POTENTIATION		70	0.326988	1.06522	0.385354	0.606572	1	2485	tags=17%, list=12%, signal=19%
ST_P38_MAPK_PATHWAY	ST_P38_MAPK_PATHWAY		37	0.369165	1.06435	0.398639	0.60701	1	902	tags=8%, list=4%, signal=8%
REACTOME_CELL_DEATH_SIGNALLING_VIA_NRAGE_NRIF_AND_NADE	REACTOME_CELL_DEATH_SIGNALLING_VIA_NRAGE_NRIF_AND_NADE		58	0.334575	1.06422	0.372354	0.605793	1	4232	tags=29%, list=21%, signal=37%
BIOCARTA_MPR_PATHWAY	BIOCARTA_MPR_PATHWAY		34	0.364116	1.064	0.397541	0.604834	1	1432	tags=12%, list=7%, signal=13%
BIOCARTA_TH1TH2_PATHWAY	BIOCARTA_TH1TH2_PATHWAY		19	0.408204	1.06299	0.381166	0.605574	1	4438	tags=37%, list=22%, signal=47%
PID_EPO_PATHWAY	PID_EPO_PATHWAY		34	0.371178	1.06283	0.383356	0.604428	1	3466	tags=26%, list=17%, signal=32%
REACTOME_YAP1_AND_WWTR1_TAZ_STIMULATED_GENE_EXPRESSION	REACTOME_YAP1_AND_WWTR1_TAZ_STIMULATED_GENE_EXPRESSION		24	0.391501	1.06229	0.400298	0.604082	1	1651	tags=17%, list=8%, signal=18%
REACTOME_NUCLEAR_RECEPTOR_TRANSCRIPTION_PATHWAY	REACTOME_NUCLEAR_RECEPTOR_TRANSCRIPTION_PATHWAY		46	0.345104	1.06152	0.388398	0.60423	1	2034	tags=17%, list=10%, signal=19%
KEGG_LYSOSOME	KEGG_LYSOSOME		120	0.301616	1.05885	0.381798	0.608614	1	5906	tags=42%, list=29%, signal=58%
PID_HIF1_TFPATHWAY	PID_HIF1_TFPATHWAY		66	0.324313	1.05584	0.390931	0.613677	1	3438	tags=23%, list=17%, signal=27%
KEGG_ADIPOCYTOKINE_SIGNALING_PATHWAY	KEGG_ADIPOCYTOKINE_SIGNALING_PATHWAY		66	0.326783	1.05553	0.394484	0.612838	1	1872	tags=15%, list=9%, signal=17%
REACTOME_SIGNAL_TRANSDUCTION_BY_L1	REACTOME_SIGNAL_TRANSDUCTION_BY_L1		34	0.366636	1.05257	0.400275	0.617688	1	3272	tags=26%, list=16%, signal=32%
REACTOME_NEUROTRANSMITTER_RELEASE_CYCLE	REACTOME_NEUROTRANSMITTER_RELEASE_CYCLE		34	0.36645	1.04972	0.407859	0.622479	1	3874	tags=29%, list=19%, signal=36%
REACTOME_FORMATION_OF_TUBULIN_FOLDING_INTERMEDIATES_BY_CCT_TRIC	REACTOME_FORMATION_OF_TUBULIN_FOLDING_INTERMEDIATES_BY_CCT_TRIC		21	0.394555	1.04381	0.403298	0.633629	1	986	tags=14%, list=5%, signal=15%
KEGG_GLYCOSPHINGOLIPID_BIOSYNTHESIS_LACTO_AND_NEOLACTO_SERIES	KEGG_GLYCOSPHINGOLIPID_BIOSYNTHESIS_LACTO_AND_NEOLACTO_SERIES		26	0.371871	1.04084	0.418571	0.638605	1	1018	tags=15%, list=5%, signal=16%
PID_AVB3_OPN_PATHWAY	PID_AVB3_OPN_PATHWAY		31	0.364304	1.04049	0.432357	0.637876	1	4317	tags=39%, list=21%, signal=49%
REACTOME_GAP_JUNCTION_TRAFFICKING	REACTOME_GAP_JUNCTION_TRAFFICKING		26	0.376819	1.03946	0.428165	0.638691	1	1738	tags=23%, list=9%, signal=25%
REACTOME_POST_NMDA_RECEPTOR_ACTIVATION_EVENTS	REACTOME_POST_NMDA_RECEPTOR_ACTIVATION_EVENTS		33	0.356765	1.03515	0.419619	0.646404	1	3090	tags=24%, list=15%, signal=29%
REACTOME_ADHERENS_JUNCTIONS_INTERACTIONS	REACTOME_ADHERENS_JUNCTIONS_INTERACTIONS		27	0.381794	1.032	0.431373	0.651655	1	3063	tags=33%, list=15%, signal=39%
KEGG_GLYCOSAMINOGLYCAN_BIOSYNTHESIS_HEPARAN_SULFATE	KEGG_GLYCOSAMINOGLYCAN_BIOSYNTHESIS_HEPARAN_SULFATE		26	0.373005	1.03173	0.428571	0.650714	1	5762	tags=50%, list=28%, signal=70%
BIOCARTA_MET_PATHWAY	BIOCARTA_MET_PATHWAY		37	0.347678	1.02351	0.444444	0.666826	1	3335	tags=22%, list=16%, signal=26%
REACTOME_SRP_DEPENDENT_COTRANSLATIONAL_PROTEIN_TARGETING_TO_MEMBRANE	REACTOME_SRP_DEPENDENT_COTRANSLATIONAL_PROTEIN_TARGETING_TO_MEMBRANE		107	0.297284	1.0231	0.428409	0.66609	1	14284	tags=100%, list=70%, signal=336%
BIOCARTA_CHREBP2_PATHWAY	BIOCARTA_CHREBP2_PATHWAY		42	0.337272	1.02193	0.428571	0.667062	1	1432	tags=10%, list=7%, signal=10%
KEGG_ENDOCYTOSIS	KEGG_ENDOCYTOSIS		180	0.283752	1.02147	0.428419	0.666483	1	3241	tags=18%, list=16%, signal=21%
PID_IL23_PATHWAY	PID_IL23_PATHWAY		37	0.349687	1.02089	0.417671	0.666104	1	3091	tags=24%, list=15%, signal=29%
KEGG_PPAR_SIGNALING_PATHWAY	KEGG_PPAR_SIGNALING_PATHWAY		68	0.315405	1.02048	0.428745	0.665479	1	3549	tags=25%, list=17%, signal=30%
KEGG_NICOTINATE_AND_NICOTINAMIDE_METABOLISM	KEGG_NICOTINATE_AND_NICOTINAMIDE_METABOLISM		24	0.374155	1.01928	0.428571	0.666557	1	1850	tags=17%, list=9%, signal=18%
PID_PDGFRA_PATHWAY	PID_PDGFRA_PATHWAY		22	0.383048	1.01843	0.443959	0.666865	1	2950	tags=23%, list=15%, signal=27%
REACTOME_CHYLOMICRON_MEDIATED_LIPID_TRANSPORT	REACTOME_CHYLOMICRON_MEDIATED_LIPID_TRANSPORT		16	0.411711	1.01802	0.459788	0.666215	1	2386	tags=19%, list=12%, signal=21%
SIG_PIP3_SIGNALING_IN_CARDIAC_MYOCTES	SIG_PIP3_SIGNALING_IN_CARDIAC_MYOCTES		67	0.316771	1.01757	0.439114	0.665684	1	3554	tags=21%, list=18%, signal=25%
ST_B_CELL_ANTIGEN_RECEPTOR	ST_B_CELL_ANTIGEN_RECEPTOR		40	0.337854	1.01728	0.424695	0.664779	1	3187	tags=28%, list=16%, signal=33%
KEGG_PANCREATIC_CANCER	KEGG_PANCREATIC_CANCER		70	0.305191	1.01638	0.449465	0.665103	1	3615	tags=26%, list=18%, signal=31%
REACTOME_GAP_JUNCTION_ASSEMBLY	REACTOME_GAP_JUNCTION_ASSEMBLY		17	0.403009	1.01125	0.454128	0.674274	1	1738	tags=29%, list=9%, signal=32%
REACTOME_TIE2_SIGNALING	REACTOME_TIE2_SIGNALING		17	0.406081	1.01116	0.4625	0.672944	1	2771	tags=29%, list=14%, signal=34%
REACTOME_PLATELET_CALCIUM_HOMEOSTASIS	REACTOME_PLATELET_CALCIUM_HOMEOSTASIS		16	0.399615	1.00475	0.468413	0.685102	1	3399	tags=25%, list=17%, signal=30%
ST_G_ALPHA_S_PATHWAY	ST_G_ALPHA_S_PATHWAY		16	0.402264	1.00163	0.4613	0.690181	1	3119	tags=19%, list=15%, signal=22%
REACTOME_PEPTIDE_CHAIN_ELONGATION	REACTOME_PEPTIDE_CHAIN_ELONGATION		84	0.298579	1.00102	0.462341	0.689963	1	14251	tags=100%, list=70%, signal=335%
BIOCARTA_TPO_PATHWAY	BIOCARTA_TPO_PATHWAY		24	0.364768	1.00074	0.467153	0.689059	1	2771	tags=17%, list=14%, signal=19%
REACTOME_DOWNSTREAM_SIGNAL_TRANSDUCTION	REACTOME_DOWNSTREAM_SIGNAL_TRANSDUCTION		91	0.291761	0.995387	0.481229	0.699067	1	1709	tags=11%, list=8%, signal=12%
REACTOME_INFLAMMASOMES	REACTOME_INFLAMMASOMES		16	0.40375	0.993665	0.48209	0.701208	1	2832	tags=31%, list=14%, signal=36%
PID_IL27_PATHWAY	PID_IL27_PATHWAY		26	0.354965	0.990895	0.484507	0.705686	1	2032	tags=19%, list=10%, signal=21%
PID_TRKR_PATHWAY	PID_TRKR_PATHWAY		61	0.312276	0.990776	0.479268	0.704372	1	4199	tags=26%, list=21%, signal=33%
KEGG_GLYCEROLIPID_METABOLISM	KEGG_GLYCEROLIPID_METABOLISM		47	0.321337	0.99044	0.4753	0.70354	1	1521	tags=15%, list=7%, signal=16%
KEGG_NOD_LIKE_RECEPTOR_SIGNALING_PATHWAY	KEGG_NOD_LIKE_RECEPTOR_SIGNALING_PATHWAY		62	0.308197	0.990312	0.490338	0.702292	1	2812	tags=21%, list=14%, signal=24%
BIOCARTA_P53HYPOXIA_PATHWAY	BIOCARTA_P53HYPOXIA_PATHWAY		22	0.374823	0.990104	0.478006	0.70124	1	2678	tags=23%, list=13%, signal=26%
REACTOME_ACTIVATED_AMPK_STIMULATES_FATTY_ACID_OXIDATION_IN_MUSCLE	REACTOME_ACTIVATED_AMPK_STIMULATES_FATTY_ACID_OXIDATION_IN_MUSCLE		17	0.385463	0.987325	0.492212	0.705457	1	3549	tags=29%, list=17%, signal=36%
REACTOME_SIGNALING_BY_FGFR1_FUSION_MUTANTS	REACTOME_SIGNALING_BY_FGFR1_FUSION_MUTANTS		17	0.4014	0.987236	0.503888	0.704086	1	5832	tags=59%, list=29%, signal=82%
REACTOME_INTERACTION_BETWEEN_L1_AND_ANKYRINS	REACTOME_INTERACTION_BETWEEN_L1_AND_ANKYRINS		21	0.375503	0.98708	0.478386	0.702847	1	2084	tags=14%, list=10%, signal=16%
KEGG_ETHER_LIPID_METABOLISM	KEGG_ETHER_LIPID_METABOLISM		29	0.346075	0.985857	0.490884	0.703881	1	1038	tags=17%, list=5%, signal=18%
BIOCARTA_TALL1_PATHWAY	BIOCARTA_TALL1_PATHWAY		15	0.397642	0.982576	0.502392	0.709251	1	2316	tags=20%, list=11%, signal=23%
BIOCARTA_VEGF_PATHWAY	BIOCARTA_VEGF_PATHWAY		29	0.35004	0.981814	0.504841	0.709209	1	2771	tags=21%, list=14%, signal=24%
REACTOME_TRAFFICKING_OF_GLUR2_CONTAINING_AMPA_RECEPTORS	REACTOME_TRAFFICKING_OF_GLUR2_CONTAINING_AMPA_RECEPTORS		15	0.400716	0.980945	0.508117	0.709421	1	3374	tags=20%, list=17%, signal=24%
PID_ERBB4_PATHWAY	PID_ERBB4_PATHWAY		38	0.331886	0.97881	0.5	0.712373	1	4974	tags=37%, list=25%, signal=49%
KEGG_NATURAL_KILLER_CELL_MEDIATED_CYTOTOXICITY	KEGG_NATURAL_KILLER_CELL_MEDIATED_CYTOTOXICITY		128	0.279309	0.977251	0.511013	0.714236	1	3745	tags=25%, list=18%, signal=30%
REACTOME_RECYCLING_PATHWAY_OF_L1	REACTOME_RECYCLING_PATHWAY_OF_L1		26	0.354246	0.975788	0.497829	0.715735	1	3272	tags=27%, list=16%, signal=32%
REACTOME_BILE_ACID_AND_BILE_SALT_METABOLISM	REACTOME_BILE_ACID_AND_BILE_SALT_METABOLISM		27	0.353173	0.974655	0.516358	0.716505	1	1783	tags=19%, list=9%, signal=20%
REACTOME_SIGNALLING_BY_NGF	REACTOME_SIGNALLING_BY_NGF		210	0.268957	0.972341	0.541361	0.719826	1	4232	tags=23%, list=21%, signal=29%
REACTOME_PRE_NOTCH_EXPRESSION_AND_PROCESSING	REACTOME_PRE_NOTCH_EXPRESSION_AND_PROCESSING		42	0.320193	0.969863	0.501285	0.723414	1	4950	tags=40%, list=24%, signal=53%
REACTOME_CYTOKINE_SIGNALING_IN_IMMUNE_SYSTEM	REACTOME_CYTOKINE_SIGNALING_IN_IMMUNE_SYSTEM		259	0.260788	0.964313	0.580184	0.733082	1	3187	tags=16%, list=16%, signal=19%
PID_ATF2_PATHWAY	PID_ATF2_PATHWAY		58	0.30253	0.964246	0.514634	0.731654	1	1891	tags=14%, list=9%, signal=15%
BIOCARTA_IL2RB_PATHWAY	BIOCARTA_IL2RB_PATHWAY		38	0.327396	0.963068	0.520325	0.732507	1	5123	tags=37%, list=25%, signal=49%
REACTOME_NGF_SIGNALLING_VIA_TRKA_FROM_THE_PLASMA_MEMBRANE	REACTOME_NGF_SIGNALLING_VIA_TRKA_FROM_THE_PLASMA_MEMBRANE		132	0.274584	0.957004	0.570346	0.743219	1	2298	tags=12%, list=11%, signal=14%
REACTOME_CYTOCHROME_P450_ARRANGED_BY_SUBSTRATE_TYPE	REACTOME_CYTOCHROME_P450_ARRANGED_BY_SUBSTRATE_TYPE		49	0.30502	0.955081	0.541344	0.74559	1	4074	tags=24%, list=20%, signal=31%
PID_RHOA_PATHWAY	PID_RHOA_PATHWAY		45	0.30592	0.948049	0.534823	0.758437	1	2837	tags=16%, list=14%, signal=18%
REACTOME_RAS_ACTIVATION_UOPN_CA2_INFUX_THROUGH_NMDA_RECEPTOR	REACTOME_RAS_ACTIVATION_UOPN_CA2_INFUX_THROUGH_NMDA_RECEPTOR		17	0.370187	0.947183	0.553459	0.758616	1	3090	tags=29%, list=15%, signal=35%
BIOCARTA_BCELLSURVIVAL_PATHWAY	BIOCARTA_BCELLSURVIVAL_PATHWAY		16	0.383934	0.94297	0.521807	0.765734	1	2771	tags=25%, list=14%, signal=29%
REACTOME_CELL_CELL_COMMUNICATION	REACTOME_CELL_CELL_COMMUNICATION		117	0.272367	0.942172	0.570792	0.765795	1	3123	tags=20%, list=15%, signal=23%
REACTOME_NFKB_AND_MAP_KINASES_ACTIVATION_MEDIATED_BY_TLR4_SIGNALING_REPERTOIRE	REACTOME_NFKB_AND_MAP_KINASES_ACTIVATION_MEDIATED_BY_TLR4_SIGNALING_REPERTOIRE		68	0.288316	0.94141	0.584816	0.765741	1	2298	tags=13%, list=11%, signal=15%
PID_SYNDECAN_3_PATHWAY	PID_SYNDECAN_3_PATHWAY		17	0.365644	0.936706	0.54955	0.773392	1	1348	tags=18%, list=7%, signal=19%
PID_CDC42_REG_PATHWAY	PID_CDC42_REG_PATHWAY		30	0.330066	0.935203	0.5317	0.774703	1	3122	tags=20%, list=15%, signal=24%
KEGG_VASOPRESSIN_REGULATED_WATER_REABSORPTION	KEGG_VASOPRESSIN_REGULATED_WATER_REABSORPTION		44	0.307547	0.934008	0.557545	0.775552	1	4194	tags=25%, list=21%, signal=31%
KEGG_TYPE_II_DIABETES_MELLITUS	KEGG_TYPE_II_DIABETES_MELLITUS		46	0.30418	0.933196	0.57197	0.775666	1	3466	tags=26%, list=17%, signal=31%
PID_SMAD2_3NUCLEAR_PATHWAY	PID_SMAD2_3NUCLEAR_PATHWAY		82	0.280096	0.93068	0.602549	0.779236	1	3437	tags=21%, list=17%, signal=25%
BIOCARTA_INFLAM_PATHWAY	BIOCARTA_INFLAM_PATHWAY		29	0.331709	0.929844	0.565903	0.779262	1	4710	tags=38%, list=23%, signal=49%
REACTOME_CIRCADIAN_CLOCK	REACTOME_CIRCADIAN_CLOCK		51	0.29923	0.9284	0.56599	0.780525	1	3960	tags=22%, list=20%, signal=27%
REACTOME_BMAL1_CLOCK_NPAS2_ACTIVATES_CIRCADIAN_EXPRESSION	REACTOME_BMAL1_CLOCK_NPAS2_ACTIVATES_CIRCADIAN_EXPRESSION		35	0.319321	0.927315	0.552989	0.781088	1	3960	tags=26%, list=20%, signal=32%
PID_HIF2PATHWAY	PID_HIF2PATHWAY		32	0.326552	0.926983	0.573793	0.780156	1	3202	tags=25%, list=16%, signal=30%
PID_GMCSF_PATHWAY	PID_GMCSF_PATHWAY		37	0.317281	0.925572	0.577181	0.781318	1	4932	tags=32%, list=24%, signal=43%
REACTOME_ABCA_TRANSPORTERS_IN_LIPID_HOMEOSTASIS	REACTOME_ABCA_TRANSPORTERS_IN_LIPID_HOMEOSTASIS		16	0.380151	0.924988	0.573668	0.780882	1	1558	tags=13%, list=8%, signal=14%
KEGG_SMALL_CELL_LUNG_CANCER	KEGG_SMALL_CELL_LUNG_CANCER		84	0.280925	0.924509	0.593786	0.780258	1	2981	tags=24%, list=15%, signal=28%
REACTOME_MAPK_TARGETS_NUCLEAR_EVENTS_MEDIATED_BY_MAP_KINASES	REACTOME_MAPK_TARGETS_NUCLEAR_EVENTS_MEDIATED_BY_MAP_KINASES		30	0.32608	0.924101	0.589816	0.77945	1	2298	tags=13%, list=11%, signal=15%
BIOCARTA_STEM_PATHWAY	BIOCARTA_STEM_PATHWAY		15	0.375117	0.924091	0.568389	0.777902	1	1691	tags=20%, list=8%, signal=22%
BIOCARTA_MEF2D_PATHWAY	BIOCARTA_MEF2D_PATHWAY		18	0.363234	0.922044	0.586687	0.780368	1	1398	tags=11%, list=7%, signal=12%
KEGG_BETA_ALANINE_METABOLISM	KEGG_BETA_ALANINE_METABOLISM		22	0.345064	0.920223	0.568713	0.782359	1	16	tags=5%, list=0%, signal=5%
KEGG_PROGESTERONE_MEDIATED_OOCYTE_MATURATION	KEGG_PROGESTERONE_MEDIATED_OOCYTE_MATURATION		84	0.273696	0.918963	0.598142	0.783287	1	2426	tags=17%, list=12%, signal=19%
PID_PRL_SIGNALING_EVENTS_PATHWAY	PID_PRL_SIGNALING_EVENTS_PATHWAY		23	0.333069	0.918691	0.559829	0.782237	1	1976	tags=13%, list=10%, signal=14%
PID_NFAT_3PATHWAY	PID_NFAT_3PATHWAY		54	0.292798	0.916972	0.602015	0.784027	1	2026	tags=11%, list=10%, signal=12%
BIOCARTA_IL6_PATHWAY	BIOCARTA_IL6_PATHWAY		22	0.349259	0.916422	0.591429	0.783495	1	1839	tags=14%, list=9%, signal=15%
SA_TRKA_RECEPTOR	SA_TRKA_RECEPTOR		17	0.36229	0.915327	0.574815	0.784088	1	2426	tags=18%, list=12%, signal=20%
REACTOME_SIGNALING_BY_ERBB4	REACTOME_SIGNALING_BY_ERBB4		87	0.269147	0.90203	0.626919	0.808297	1	1348	tags=7%, list=7%, signal=7%
BIOCARTA_ARF_PATHWAY	BIOCARTA_ARF_PATHWAY		17	0.355043	0.901983	0.597843	0.80678	1	3303	tags=29%, list=16%, signal=35%
PID_IL2_1PATHWAY	PID_IL2_1PATHWAY		55	0.28782	0.900637	0.639651	0.807617	1	3466	tags=22%, list=17%, signal=26%
PID_RHOA_REG_PATHWAY	PID_RHOA_REG_PATHWAY		46	0.295042	0.898227	0.631179	0.810743	1	4350	tags=37%, list=21%, signal=47%
REACTOME_AMINE_LIGAND_BINDING_RECEPTORS	REACTOME_AMINE_LIGAND_BINDING_RECEPTORS		36	0.305371	0.896417	0.589431	0.812579	1	717	tags=8%, list=4%, signal=9%
REACTOME_TRANSPORT_TO_THE_GOLGI_AND_SUBSEQUENT_MODIFICATION	REACTOME_TRANSPORT_TO_THE_GOLGI_AND_SUBSEQUENT_MODIFICATION		32	0.313799	0.894526	0.614966	0.81453	1	4669	tags=28%, list=23%, signal=36%
REACTOME_SYNTHESIS_OF_PIPS_AT_THE_PLASMA_MEMBRANE	REACTOME_SYNTHESIS_OF_PIPS_AT_THE_PLASMA_MEMBRANE		30	0.316224	0.893633	0.626741	0.814599	1	4023	tags=27%, list=20%, signal=33%
REACTOME_PREFOLDIN_MEDIATED_TRANSFER_OF_SUBSTRATE_TO_CCT_TRIC	REACTOME_PREFOLDIN_MEDIATED_TRANSFER_OF_SUBSTRATE_TO_CCT_TRIC		27	0.326533	0.892631	0.658993	0.814877	1	986	tags=11%, list=5%, signal=12%
REACTOME_IL_2_SIGNALING	REACTOME_IL_2_SIGNALING		41	0.295228	0.890605	0.639687	0.817056	1	5123	tags=37%, list=25%, signal=49%
REACTOME_CREB_PHOSPHORYLATION_THROUGH_THE_ACTIVATION_OF_CAMKII	REACTOME_CREB_PHOSPHORYLATION_THROUGH_THE_ACTIVATION_OF_CAMKII		15	0.358072	0.890568	0.60625	0.815528	1	3090	tags=27%, list=15%, signal=31%
REACTOME_LIGAND_GATED_ION_CHANNEL_TRANSPORT	REACTOME_LIGAND_GATED_ION_CHANNEL_TRANSPORT		21	0.341021	0.890538	0.617605	0.814001	1	2495	tags=14%, list=12%, signal=16%
ST_GA13_PATHWAY	ST_GA13_PATHWAY		37	0.301123	0.890037	0.619048	0.813342	1	819	tags=8%, list=4%, signal=8%
REACTOME_STEROID_HORMONES	REACTOME_STEROID_HORMONES		29	0.316611	0.889161	0.644205	0.813359	1	1302	tags=10%, list=6%, signal=11%
PID_AJDISS_2PATHWAY	PID_AJDISS_2PATHWAY		47	0.288469	0.883867	0.666237	0.821417	1	1870	tags=15%, list=9%, signal=16%
REACTOME_SIGNALING_BY_EGFR_IN_CANCER	REACTOME_SIGNALING_BY_EGFR_IN_CANCER		105	0.258268	0.883683	0.671875	0.820156	1	4081	tags=20%, list=20%, signal=25%
REACTOME_CELL_JUNCTION_ORGANIZATION	REACTOME_CELL_JUNCTION_ORGANIZATION		76	0.268458	0.883122	0.663507	0.819527	1	1954	tags=14%, list=10%, signal=16%
PID_ECADHERIN_STABILIZATION_PATHWAY	PID_ECADHERIN_STABILIZATION_PATHWAY		42	0.28992	0.879811	0.649283	0.824104	1	2837	tags=17%, list=14%, signal=19%
REACTOME_DARPP_32_EVENTS	REACTOME_DARPP_32_EVENTS		24	0.325493	0.877698	0.624093	0.826363	1	1438	tags=13%, list=7%, signal=13%
REACTOME_IL1_SIGNALING	REACTOME_IL1_SIGNALING		38	0.2921	0.874224	0.644044	0.831035	1	3372	tags=18%, list=17%, signal=22%
REACTOME_SPHINGOLIPID_DE_NOVO_BIOSYNTHESIS	REACTOME_SPHINGOLIPID_DE_NOVO_BIOSYNTHESIS		29	0.305555	0.872212	0.643564	0.833048	1	2099	tags=17%, list=10%, signal=19%
REACTOME_P75_NTR_RECEPTOR_MEDIATED_SIGNALLING	REACTOME_P75_NTR_RECEPTOR_MEDIATED_SIGNALLING		79	0.262227	0.870154	0.682726	0.835056	1	4232	tags=25%, list=21%, signal=32%
PID_P53_DOWNSTREAM_PATHWAY	PID_P53_DOWNSTREAM_PATHWAY		136	0.247299	0.865405	0.741177	0.842036	1	2997	tags=20%, list=15%, signal=23%
PID_ERBB1_INTERNALIZATION_PATHWAY	PID_ERBB1_INTERNALIZATION_PATHWAY		41	0.290782	0.864722	0.681159	0.841705	1	5320	tags=37%, list=26%, signal=49%
BIOCARTA_RHO_PATHWAY	BIOCARTA_RHO_PATHWAY		32	0.303087	0.864717	0.666667	0.840105	1	2837	tags=16%, list=14%, signal=18%
REACTOME_SYNTHESIS_OF_PIPS_AT_THE_GOLGI_MEMBRANE	REACTOME_SYNTHESIS_OF_PIPS_AT_THE_GOLGI_MEMBRANE		16	0.343909	0.864223	0.657556	0.839424	1	13312	tags=100%, list=66%, signal=291%
REACTOME_AMINE_DERIVED_HORMONES	REACTOME_AMINE_DERIVED_HORMONES		15	0.361149	0.857891	0.644904	0.849288	1	776	tags=13%, list=4%, signal=14%
KEGG_VEGF_SIGNALING_PATHWAY	KEGG_VEGF_SIGNALING_PATHWAY		71	0.260353	0.857506	0.682868	0.848422	1	3489	tags=24%, list=17%, signal=29%
KEGG_EPITHELIAL_CELL_SIGNALING_IN_HELICOBACTER_PYLORI_INFECTION	KEGG_EPITHELIAL_CELL_SIGNALING_IN_HELICOBACTER_PYLORI_INFECTION		68	0.264279	0.856931	0.690361	0.847852	1	996	tags=6%, list=5%, signal=6%
KEGG_CHRONIC_MYELOID_LEUKEMIA	KEGG_CHRONIC_MYELOID_LEUKEMIA		72	0.257651	0.851923	0.717576	0.85507	1	3437	tags=19%, list=17%, signal=23%
BIOCARTA_IL3_PATHWAY	BIOCARTA_IL3_PATHWAY		15	0.353438	0.851055	0.664577	0.855112	1	1910	tags=13%, list=9%, signal=15%
REACTOME_CREB_PHOSPHORYLATION_THROUGH_THE_ACTIVATION_OF_RAS	REACTOME_CREB_PHOSPHORYLATION_THROUGH_THE_ACTIVATION_OF_RAS		27	0.305892	0.849816	0.680398	0.855652	1	3090	tags=22%, list=15%, signal=26%
KEGG_APOPTOSIS	KEGG_APOPTOSIS		87	0.248914	0.848396	0.71864	0.856536	1	2832	tags=16%, list=14%, signal=19%
BIOCARTA_INSULIN_PATHWAY	BIOCARTA_INSULIN_PATHWAY		22	0.31748	0.84643	0.66035	0.858384	1	4932	tags=36%, list=24%, signal=48%
KEGG_GRAFT_VERSUS_HOST_DISEASE	KEGG_GRAFT_VERSUS_HOST_DISEASE		36	0.290069	0.845555	0.683562	0.858319	1	3620	tags=22%, list=18%, signal=27%
KEGG_TASTE_TRANSDUCTION	KEGG_TASTE_TRANSDUCTION		45	0.277584	0.844901	0.673004	0.857819	1	1488	tags=9%, list=7%, signal=10%
PID_NFAT_TFPATHWAY	PID_NFAT_TFPATHWAY		47	0.277811	0.844535	0.688976	0.856851	1	3590	tags=26%, list=18%, signal=31%
REACTOME_PRE_NOTCH_TRANSCRIPTION_AND_TRANSLATION	REACTOME_PRE_NOTCH_TRANSCRIPTION_AND_TRANSLATION		27	0.307628	0.844185	0.669065	0.855879	1	4513	tags=41%, list=22%, signal=52%
REACTOME_TRANSMEMBRANE_TRANSPORT_OF_SMALL_MOLECULES	REACTOME_TRANSMEMBRANE_TRANSPORT_OF_SMALL_MOLECULES		403	0.226224	0.841895	0.867677	0.858399	1	3614	tags=17%, list=18%, signal=21%
REACTOME_ERK_MAPK_TARGETS	REACTOME_ERK_MAPK_TARGETS		21	0.313775	0.841526	0.68806	0.857424	1	2298	tags=14%, list=11%, signal=16%
REACTOME_LYSOSOME_VESICLE_BIOGENESIS	REACTOME_LYSOSOME_VESICLE_BIOGENESIS		22	0.311802	0.835039	0.682081	0.866943	1	1957	tags=14%, list=10%, signal=15%
REACTOME_SIGNALING_BY_ERBB2	REACTOME_SIGNALING_BY_ERBB2		97	0.24381	0.832906	0.759538	0.869053	1	1709	tags=9%, list=8%, signal=10%
BIOCARTA_CDC42RAC_PATHWAY	BIOCARTA_CDC42RAC_PATHWAY		16	0.339565	0.832808	0.68328	0.867626	1	2771	tags=19%, list=14%, signal=22%
KEGG_AUTOIMMUNE_THYROID_DISEASE	KEGG_AUTOIMMUNE_THYROID_DISEASE		48	0.264868	0.831051	0.715573	0.868936	1	3620	tags=21%, list=18%, signal=25%
REACTOME_INTERFERON_GAMMA_SIGNALING	REACTOME_INTERFERON_GAMMA_SIGNALING		56	0.265337	0.822498	0.747549	0.88161	1	4962	tags=30%, list=24%, signal=40%
KEGG_GNRH_SIGNALING_PATHWAY	KEGG_GNRH_SIGNALING_PATHWAY		97	0.24053	0.821171	0.756999	0.882153	1	2376	tags=12%, list=12%, signal=14%
PID_PS1_PATHWAY	PID_PS1_PATHWAY		46	0.261694	0.818316	0.73592	0.885192	1	2504	tags=17%, list=12%, signal=20%
PID_SYNDECAN_2_PATHWAY	PID_SYNDECAN_2_PATHWAY		33	0.278405	0.810043	0.724796	0.896988	1	1981	tags=15%, list=10%, signal=17%
REACTOME_METABOLISM_OF_STEROID_HORMONES_AND_VITAMINS_A_AND_D	REACTOME_METABOLISM_OF_STEROID_HORMONES_AND_VITAMINS_A_AND_D		35	0.274747	0.809426	0.726272	0.896384	1	1302	tags=9%, list=6%, signal=9%
KEGG_PHOSPHATIDYLINOSITOL_SIGNALING_SYSTEM	KEGG_PHOSPHATIDYLINOSITOL_SIGNALING_SYSTEM		76	0.245727	0.807407	0.789786	0.897931	1	3453	tags=20%, list=17%, signal=24%
KEGG_SNARE_INTERACTIONS_IN_VESICULAR_TRANSPORT	KEGG_SNARE_INTERACTIONS_IN_VESICULAR_TRANSPORT		37	0.26963	0.803418	0.74147	0.902801	1	2874	tags=14%, list=14%, signal=16%
BIOCARTA_CK1_PATHWAY	BIOCARTA_CK1_PATHWAY		17	0.317385	0.802956	0.712538	0.90185	1	1432	tags=12%, list=7%, signal=13%
REACTOME_NUCLEAR_EVENTS_KINASE_AND_TRANSCRIPTION_FACTOR_ACTIVATION	REACTOME_NUCLEAR_EVENTS_KINASE_AND_TRANSCRIPTION_FACTOR_ACTIVATION		24	0.297304	0.797586	0.727273	0.908707	1	2298	tags=13%, list=11%, signal=14%
PID_IL3_PATHWAY	PID_IL3_PATHWAY		27	0.290059	0.797436	0.74435	0.907302	1	2771	tags=19%, list=14%, signal=21%
BIOCARTA_NFKB_PATHWAY	BIOCARTA_NFKB_PATHWAY		23	0.294753	0.79488	0.756681	0.909674	1	1139	tags=9%, list=6%, signal=9%
KEGG_ENDOMETRIAL_CANCER	KEGG_ENDOMETRIAL_CANCER		52	0.255043	0.791271	0.758929	0.913608	1	3387	tags=21%, list=17%, signal=25%
ST_ERK1_ERK2_MAPK_PATHWAY	ST_ERK1_ERK2_MAPK_PATHWAY		32	0.278415	0.791223	0.76257	0.912038	1	3335	tags=16%, list=16%, signal=19%
REACTOME_PI_METABOLISM	REACTOME_PI_METABOLISM		46	0.255455	0.789581	0.773418	0.913006	1	5932	tags=39%, list=29%, signal=55%
PID_IL1_PATHWAY	PID_IL1_PATHWAY		32	0.277558	0.788721	0.771858	0.912737	1	2771	tags=16%, list=14%, signal=18%
KEGG_PARKINSONS_DISEASE	KEGG_PARKINSONS_DISEASE		116	0.227019	0.788665	0.84581	0.911179	1	1288	tags=6%, list=6%, signal=6%
REACTOME_TRAF6_MEDIATED_INDUCTION_OF_NFKB_AND_MAP_KINASES_UPON_TLR7_8_OR_9_ACTIVATION	REACTOME_TRAF6_MEDIATED_INDUCTION_OF_NFKB_AND_MAP_KINASES_UPON_TLR7_8_OR_9_ACTIVATION		73	0.237469	0.782536	0.802158	0.918798	1	2298	tags=11%, list=11%, signal=12%
REACTOME_SYNTHESIS_OF_PA	REACTOME_SYNTHESIS_OF_PA		27	0.279287	0.781	0.769784	0.919483	1	2668	tags=19%, list=13%, signal=21%
KEGG_ERBB_SIGNALING_PATHWAY	KEGG_ERBB_SIGNALING_PATHWAY		86	0.229335	0.776376	0.840989	0.924768	1	3387	tags=17%, list=17%, signal=21%
ST_WNT_CA2_CYCLIC_GMP_PATHWAY	ST_WNT_CA2_CYCLIC_GMP_PATHWAY		20	0.295427	0.775481	0.764977	0.924386	1	2366	tags=15%, list=12%, signal=17%
BIOCARTA_HCMV_PATHWAY	BIOCARTA_HCMV_PATHWAY		17	0.306233	0.774328	0.756798	0.924396	1	2771	tags=18%, list=14%, signal=20%
PID_CD8_TCR_DOWNSTREAM_PATHWAY	PID_CD8_TCR_DOWNSTREAM_PATHWAY		65	0.237344	0.772846	0.817518	0.924968	1	2156	tags=12%, list=11%, signal=14%
PID_REG_GR_PATHWAY	PID_REG_GR_PATHWAY		81	0.23181	0.771676	0.836217	0.924998	1	2163	tags=11%, list=11%, signal=12%
PID_TCR_CALCIUM_PATHWAY	PID_TCR_CALCIUM_PATHWAY		29	0.270266	0.762899	0.786313	0.936118	1	3698	tags=17%, list=18%, signal=21%
KEGG_OTHER_GLYCAN_DEGRADATION	KEGG_OTHER_GLYCAN_DEGRADATION		15	0.3139	0.759191	0.789555	0.939609	1	4297	tags=33%, list=21%, signal=42%
BIOCARTA_NKCELLS_PATHWAY	BIOCARTA_NKCELLS_PATHWAY		17	0.304921	0.758323	0.771605	0.939214	1	4901	tags=41%, list=24%, signal=54%
BIOCARTA_EGF_PATHWAY	BIOCARTA_EGF_PATHWAY		31	0.267619	0.757264	0.779494	0.939055	1	2771	tags=13%, list=14%, signal=15%
KEGG_RETINOL_METABOLISM	KEGG_RETINOL_METABOLISM		48	0.244782	0.753862	0.827456	0.942122	1	4630	tags=31%, list=23%, signal=40%
REACTOME_PKB_MEDIATED_EVENTS	REACTOME_PKB_MEDIATED_EVENTS		28	0.267797	0.751516	0.801418	0.943794	1	3985	tags=21%, list=20%, signal=27%
BIOCARTA_NTHI_PATHWAY	BIOCARTA_NTHI_PATHWAY		24	0.275595	0.746587	0.796486	0.948719	1	3886	tags=25%, list=19%, signal=31%
BIOCARTA_FMLP_PATHWAY	BIOCARTA_FMLP_PATHWAY		36	0.257745	0.745474	0.824675	0.948558	1	5138	tags=33%, list=25%, signal=45%
ST_GAQ_PATHWAY	ST_GAQ_PATHWAY		28	0.266243	0.742176	0.81276	0.95139	1	2366	tags=14%, list=12%, signal=16%
PID_AR_PATHWAY	PID_AR_PATHWAY		59	0.230036	0.736252	0.86747	0.957563	1	2151	tags=10%, list=11%, signal=11%
BIOCARTA_HSP27_PATHWAY	BIOCARTA_HSP27_PATHWAY		15	0.297134	0.730985	0.798413	0.962935	1	3620	tags=27%, list=18%, signal=32%
REACTOME_APOPTOTIC_CLEAVAGE_OF_CELLULAR_PROTEINS	REACTOME_APOPTOTIC_CLEAVAGE_OF_CELLULAR_PROTEINS		36	0.250785	0.729833	0.831403	0.962684	1	2061	tags=14%, list=10%, signal=15%
KEGG_REGULATION_OF_AUTOPHAGY	KEGG_REGULATION_OF_AUTOPHAGY		32	0.257092	0.72852	0.825175	0.962661	1	1683	tags=9%, list=8%, signal=10%
REACTOME_PROTEIN_FOLDING	REACTOME_PROTEIN_FOLDING		51	0.232034	0.725831	0.861716	0.964396	1	2784	tags=14%, list=14%, signal=16%
BIOCARTA_ACH_PATHWAY	BIOCARTA_ACH_PATHWAY		16	0.290397	0.724744	0.809295	0.96402	1	2771	tags=19%, list=14%, signal=22%
PID_ERBB1_RECEPTOR_PROXIMAL_PATHWAY	PID_ERBB1_RECEPTOR_PROXIMAL_PATHWAY		35	0.24651	0.722687	0.850829	0.965035	1	4497	tags=26%, list=22%, signal=33%
BIOCARTA_MAPK_PATHWAY	BIOCARTA_MAPK_PATHWAY		86	0.214083	0.717098	0.908442	0.970004	1	3364	tags=16%, list=17%, signal=19%
REACTOME_ACYL_CHAIN_REMODELLING_OF_PI	REACTOME_ACYL_CHAIN_REMODELLING_OF_PI		15	0.293209	0.716889	0.818471	0.968586	1	2362	tags=20%, list=12%, signal=23%
REACTOME_SPHINGOLIPID_METABOLISM	REACTOME_SPHINGOLIPID_METABOLISM		62	0.223417	0.7129	0.900123	0.971781	1	3689	tags=23%, list=18%, signal=28%
REACTOME_NEF_MEDIATES_DOWN_MODULATION_OF_CELL_SURFACE_RECEPTORS_BY_RECRUITING_THEM_TO_CLATHRIN_ADAPTERS	REACTOME_NEF_MEDIATES_DOWN_MODULATION_OF_CELL_SURFACE_RECEPTORS_BY_RECRUITING_THEM_TO_CLATHRIN_ADAPTERS		20	0.273374	0.706003	0.860597	0.978078	1	5066	tags=35%, list=25%, signal=47%
KEGG_FATTY_ACID_METABOLISM	KEGG_FATTY_ACID_METABOLISM		41	0.232504	0.704517	0.874835	0.978154	1	3693	tags=22%, list=18%, signal=27%
REACTOME_PTM_GAMMA_CARBOXYLATION_HYPUSINE_FORMATION_AND_ARYLSULFATASE_ACTIVATION	REACTOME_PTM_GAMMA_CARBOXYLATION_HYPUSINE_FORMATION_AND_ARYLSULFATASE_ACTIVATION		25	0.259551	0.701872	0.85479	0.979476	1	4705	tags=32%, list=23%, signal=42%
REACTOME_METABOLISM_OF_LIPIDS_AND_LIPOPROTEINS	REACTOME_METABOLISM_OF_LIPIDS_AND_LIPOPROTEINS		462	0.186959	0.69899	0.983871	0.980982	1	3689	tags=16%, list=18%, signal=19%
REACTOME_ASPARAGINE_N_LINKED_GLYCOSYLATION	REACTOME_ASPARAGINE_N_LINKED_GLYCOSYLATION		78	0.210095	0.696332	0.910628	0.982224	1	310	tags=4%, list=2%, signal=4%
BIOCARTA_UCALPAIN_PATHWAY	BIOCARTA_UCALPAIN_PATHWAY		18	0.269324	0.695283	0.866564	0.981718	1	412	tags=6%, list=2%, signal=6%
KEGG_O_GLYCAN_BIOSYNTHESIS	KEGG_O_GLYCAN_BIOSYNTHESIS		30	0.24557	0.6949	0.895978	0.980464	1	4459	tags=27%, list=22%, signal=34%
REACTOME_REGULATION_OF_BETA_CELL_DEVELOPMENT	REACTOME_REGULATION_OF_BETA_CELL_DEVELOPMENT		28	0.253126	0.69218	0.860918	0.981667	1	2112	tags=18%, list=10%, signal=20%
BIOCARTA_NGF_PATHWAY	BIOCARTA_NGF_PATHWAY		18	0.279361	0.691792	0.875385	0.980432	1	4932	tags=33%, list=24%, signal=44%
REACTOME_JNK_C_JUN_KINASES_PHOSPHORYLATION_AND_ACTIVATION_MEDIATED_BY_ACTIVATED_HUMAN_TAK1	REACTOME_JNK_C_JUN_KINASES_PHOSPHORYLATION_AND_ACTIVATION_MEDIATED_BY_ACTIVATED_HUMAN_TAK1		16	0.279136	0.691381	0.850523	0.979196	1	2001	tags=13%, list=10%, signal=14%
REACTOME_PPARA_ACTIVATES_GENE_EXPRESSION	REACTOME_PPARA_ACTIVATES_GENE_EXPRESSION		102	0.202795	0.688381	0.943872	0.980628	1	1773	tags=9%, list=9%, signal=10%
PID_FAS_PATHWAY	PID_FAS_PATHWAY		38	0.232235	0.684564	0.896505	0.982903	1	4023	tags=21%, list=20%, signal=26%
PID_NECTIN_PATHWAY	PID_NECTIN_PATHWAY		30	0.241349	0.682598	0.894376	0.9832	1	3335	tags=20%, list=16%, signal=24%
KEGG_N_GLYCAN_BIOSYNTHESIS	KEGG_N_GLYCAN_BIOSYNTHESIS		45	0.225276	0.681569	0.879534	0.9826	1	301	tags=4%, list=1%, signal=5%
PID_NFKAPPAB_CANONICAL_PATHWAY	PID_NFKAPPAB_CANONICAL_PATHWAY		23	0.253934	0.681481	0.873512	0.981038	1	5490	tags=43%, list=27%, signal=60%
REACTOME_CIRCADIAN_REPRESSION_OF_EXPRESSION_BY_REV_ERBA	REACTOME_CIRCADIAN_REPRESSION_OF_EXPRESSION_BY_REV_ERBA		22	0.257708	0.680378	0.886191	0.980548	1	4792	tags=27%, list=24%, signal=36%
REACTOME_NUCLEOTIDE_BINDING_DOMAIN_LEUCINE_RICH_REPEAT_CONTAINING_RECEPTOR_NLR_SIGNALING_PATHWAYS	REACTOME_NUCLEOTIDE_BINDING_DOMAIN_LEUCINE_RICH_REPEAT_CONTAINING_RECEPTOR_NLR_SIGNALING_PATHWAYS		44	0.223736	0.677288	0.907432	0.981918	1	3677	tags=23%, list=18%, signal=28%
REACTOME_SIGNALING_BY_HIPPO	REACTOME_SIGNALING_BY_HIPPO		20	0.258082	0.672542	0.863222	0.984702	1	1311	tags=10%, list=6%, signal=11%
BIOCARTA_PTEN_PATHWAY	BIOCARTA_PTEN_PATHWAY		18	0.263306	0.664232	0.883333	0.990806	1	5826	tags=44%, list=29%, signal=62%
BIOCARTA_MTOR_PATHWAY	BIOCARTA_MTOR_PATHWAY		23	0.246794	0.660895	0.882707	0.992102	1	3756	tags=22%, list=19%, signal=27%
ST_GRANULE_CELL_SURVIVAL_PATHWAY	ST_GRANULE_CELL_SURVIVAL_PATHWAY		27	0.231632	0.657892	0.890125	0.9931	1	3002	tags=15%, list=15%, signal=17%
PID_CONE_PATHWAY	PID_CONE_PATHWAY		23	0.244413	0.649893	0.90219	0.998099	1	3163	tags=17%, list=16%, signal=21%
REACTOME_TGF_BETA_RECEPTOR_SIGNALING_ACTIVATES_SMADS	REACTOME_TGF_BETA_RECEPTOR_SIGNALING_ACTIVATES_SMADS		24	0.239825	0.646401	0.903614	0.99924	1	3446	tags=25%, list=17%, signal=30%
PID_WNT_CANONICAL_PATHWAY	PID_WNT_CANONICAL_PATHWAY		19	0.247117	0.638407	0.900888	1	1	587	tags=5%, list=3%, signal=5%
SIG_CD40PATHWAYMAP	SIG_CD40PATHWAYMAP		34	0.217709	0.637654	0.925373	1	1	2771	tags=18%, list=14%, signal=20%
PID_HNF3A_PATHWAY	PID_HNF3A_PATHWAY		43	0.210175	0.635838	0.930446	1	1	4792	tags=23%, list=24%, signal=30%
REACTOME_GLYCOGEN_BREAKDOWN_GLYCOGENOLYSIS	REACTOME_GLYCOGEN_BREAKDOWN_GLYCOGENOLYSIS		16	0.252233	0.634048	0.882716	1	1	829	tags=6%, list=4%, signal=7%
BIOCARTA_CD40_PATHWAY	BIOCARTA_CD40_PATHWAY		15	0.260211	0.632258	0.904992	1	1	6557	tags=60%, list=32%, signal=89%
BIOCARTA_CDMAC_PATHWAY	BIOCARTA_CDMAC_PATHWAY		16	0.250652	0.623661	0.922018	1	1	809	tags=6%, list=4%, signal=7%
PID_TNF_PATHWAY	PID_TNF_PATHWAY		46	0.205623	0.622316	0.947712	1	1	2790	tags=11%, list=14%, signal=13%
REACTOME_SIGNALING_BY_THE_B_CELL_RECEPTOR_BCR	REACTOME_SIGNALING_BY_THE_B_CELL_RECEPTOR_BCR		122	0.175518	0.616253	0.991257	1	1	2915	tags=11%, list=14%, signal=12%
KEGG_NON_SMALL_CELL_LUNG_CANCER	KEGG_NON_SMALL_CELL_LUNG_CANCER		54	0.194893	0.615624	0.964504	1	1	2889	tags=15%, list=14%, signal=17%
PID_MTOR_4PATHWAY	PID_MTOR_4PATHWAY		69	0.188778	0.614266	0.96433	1	1	3658	tags=16%, list=18%, signal=19%
KEGG_GLYCOSAMINOGLYCAN_BIOSYNTHESIS_KERATAN_SULFATE	KEGG_GLYCOSAMINOGLYCAN_BIOSYNTHESIS_KERATAN_SULFATE		15	0.250748	0.612676	0.921011	1	1	3273	tags=20%, list=16%, signal=24%
BIOCARTA_RARRXR_PATHWAY	BIOCARTA_RARRXR_PATHWAY		15	0.247426	0.612671	0.920437	1	1	12873	tags=93%, list=63%, signal=255%
ST_INTERLEUKIN_4_PATHWAY	ST_INTERLEUKIN_4_PATHWAY		26	0.219084	0.597452	0.93608	1	1	2538	tags=12%, list=13%, signal=13%
BIOCARTA_WNT_PATHWAY	BIOCARTA_WNT_PATHWAY		26	0.220225	0.596086	0.944281	1	1	2065	tags=12%, list=10%, signal=13%
BIOCARTA_GLEEVEC_PATHWAY	BIOCARTA_GLEEVEC_PATHWAY		23	0.22613	0.594801	0.945007	1	1	2771	tags=13%, list=14%, signal=15%
PID_ECADHERIN_NASCENT_AJ_PATHWAY	PID_ECADHERIN_NASCENT_AJ_PATHWAY		39	0.202137	0.592289	0.962366	1	1	3335	tags=15%, list=16%, signal=18%
REACTOME_IRON_UPTAKE_AND_TRANSPORT	REACTOME_IRON_UPTAKE_AND_TRANSPORT		36	0.201416	0.589974	0.967828	1	1	5066	tags=31%, list=25%, signal=41%
REACTOME_CLASS_I_MHC_MEDIATED_ANTIGEN_PROCESSING_PRESENTATION	REACTOME_CLASS_I_MHC_MEDIATED_ANTIGEN_PROCESSING_PRESENTATION		233	0.160133	0.586591	0.996907	1	1	3039	tags=10%, list=15%, signal=12%
REACTOME_LATENT_INFECTION_OF_HOMO_SAPIENS_WITH_MYCOBACTERIUM_TUBERCULOSIS	REACTOME_LATENT_INFECTION_OF_HOMO_SAPIENS_WITH_MYCOBACTERIUM_TUBERCULOSIS		31	0.198002	0.57186	0.965616	1	1	5066	tags=29%, list=25%, signal=39%
PID_AR_TF_PATHWAY	PID_AR_TF_PATHWAY		53	0.181656	0.565095	0.983931	1	1	1734	tags=8%, list=9%, signal=8%
REACTOME_MEMBRANE_TRAFFICKING	REACTOME_MEMBRANE_TRAFFICKING		125	0.160937	0.562893	0.998926	1	1	1957	tags=7%, list=10%, signal=8%
REACTOME_DOWNREGULATION_OF_SMAD2_3_SMAD4_TRANSCRIPTIONAL_ACTIVITY	REACTOME_DOWNREGULATION_OF_SMAD2_3_SMAD4_TRANSCRIPTIONAL_ACTIVITY		19	0.217225	0.560903	0.950464	1	1	3709	tags=21%, list=18%, signal=26%
BIOCARTA_RAS_PATHWAY	BIOCARTA_RAS_PATHWAY		23	0.208983	0.546645	0.972303	1	1	2771	tags=13%, list=14%, signal=15%
PID_P38_MKK3_6PATHWAY	PID_P38_MKK3_6PATHWAY		26	0.19553	0.544938	0.975818	1	1	4974	tags=31%, list=25%, signal=41%
BIOCARTA_CARM_ER_PATHWAY	BIOCARTA_CARM_ER_PATHWAY		34	0.190309	0.544296	0.982736	1	1	3299	tags=12%, list=16%, signal=14%
REACTOME_TRANSLATION	REACTOME_TRANSLATION		144	0.152095	0.541184	1	1	1	15527	tags=98%, list=77%, signal=415%
REACTOME_ANTIGEN_PROCESSING_CROSS_PRESENTATION	REACTOME_ANTIGEN_PROCESSING_CROSS_PRESENTATION		71	0.166208	0.53887	0.994026	1	1	2950	tags=11%, list=15%, signal=13%
REACTOME_RORA_ACTIVATES_CIRCADIAN_EXPRESSION	REACTOME_RORA_ACTIVATES_CIRCADIAN_EXPRESSION		23	0.203334	0.535102	0.970972	1	1	1592	tags=9%, list=8%, signal=9%
REACTOME_ACTIVATION_OF_CHAPERONE_GENES_BY_XBP1S	REACTOME_ACTIVATION_OF_CHAPERONE_GENES_BY_XBP1S		43	0.176884	0.534635	0.992357	1	1	3964	tags=19%, list=20%, signal=23%
PID_IL2_STAT5_PATHWAY	PID_IL2_STAT5_PATHWAY		30	0.185716	0.529681	0.987395	1	1	2832	tags=17%, list=14%, signal=19%
PID_NFKAPPAB_ATYPICAL_PATHWAY	PID_NFKAPPAB_ATYPICAL_PATHWAY		17	0.207979	0.52832	0.969231	1	1	3187	tags=24%, list=16%, signal=28%
KEGG_ALZHEIMERS_DISEASE	KEGG_ALZHEIMERS_DISEASE		159	0.146724	0.524791	1	1	1	2089	tags=6%, list=10%, signal=7%
KEGG_NOTCH_SIGNALING_PATHWAY	KEGG_NOTCH_SIGNALING_PATHWAY		47	0.165964	0.508168	0.994832	1	1	4950	tags=28%, list=24%, signal=37%
PID_ARF6_DOWNSTREAM_PATHWAY	PID_ARF6_DOWNSTREAM_PATHWAY		15	0.209411	0.503506	0.964396	1	1	1062	tags=7%, list=5%, signal=7%
REACTOME_TRAFFICKING_OF_AMPA_RECEPTORS	REACTOME_TRAFFICKING_OF_AMPA_RECEPTORS		27	0.181885	0.496068	0.975327	1	1	2052	tags=7%, list=10%, signal=8%
KEGG_ANTIGEN_PROCESSING_AND_PRESENTATION	KEGG_ANTIGEN_PROCESSING_AND_PRESENTATION		80	0.145394	0.485516	1	1	1	3121	tags=11%, list=15%, signal=13%
KEGG_PROTEIN_EXPORT	KEGG_PROTEIN_EXPORT		23	0.178966	0.482393	0.985653	1	1	14284	tags=96%, list=70%, signal=323%
REACTOME_NONSENSE_MEDIATED_DECAY_ENHANCED_BY_THE_EXON_JUNCTION_COMPLEX	REACTOME_NONSENSE_MEDIATED_DECAY_ENHANCED_BY_THE_EXON_JUNCTION_COMPLEX		105	0.140502	0.478648	1	1	1	298	tags=1%, list=1%, signal=1%
BIOCARTA_KERATINOCYTE_PATHWAY	BIOCARTA_KERATINOCYTE_PATHWAY		46	0.152937	0.467935	0.99872	1	1	3886	tags=17%, list=19%, signal=21%
BIOCARTA_IL2_PATHWAY	BIOCARTA_IL2_PATHWAY		22	0.166335	0.454398	0.988166	1	1	5926	tags=45%, list=29%, signal=64%
REACTOME_RIP_MEDIATED_NFKB_ACTIVATION_VIA_DAI	REACTOME_RIP_MEDIATED_NFKB_ACTIVATION_VIA_DAI		17	0.177072	0.444182	0.991922	1	1	4416	tags=24%, list=22%, signal=30%
REACTOME_INTERFERON_SIGNALING	REACTOME_INTERFERON_SIGNALING		150	0.121991	0.432623	1	1	1	4597	tags=19%, list=23%, signal=24%
REACTOME_NEGATIVE_REGULATORS_OF_RIG_I_MDA5_SIGNALING	REACTOME_NEGATIVE_REGULATORS_OF_RIG_I_MDA5_SIGNALING		30	0.149872	0.426234	0.995907	1	1	5320	tags=23%, list=26%, signal=32%
PID_PI3K_PLC_TRK_PATHWAY	PID_PI3K_PLC_TRK_PATHWAY		36	0.134141	0.397199	0.998626	1	1	3399	tags=14%, list=17%, signal=17%
PID_IFNG_PATHWAY	PID_IFNG_PATHWAY		40	0.122731	0.362816	0.998679	0.999614	1	5402	tags=28%, list=27%, signal=37%

## Sheet: negative
Supplementary Table S1: Gene set enrichment analysis describes biological pathways associated with risk score
LncRNA signature related signaling pathways with negative enrichment score.
NAME	GS<br> follow link to MSigDB	GS DETAILS	SIZE	ES	NES	NOM p-val	FDR q-val	FWER p-val	RANK AT MAX	LEADING EDGE
REACTOME_DNA_REPLICATION	REACTOME_DNA_REPLICATION	Details ...	187	-0.666992	-3.27688	0	0	0	2840	tags=49%, list=14%, signal=57%
REACTOME_MITOTIC_M_M_G1_PHASES	REACTOME_MITOTIC_M_M_G1_PHASES	Details ...	167	-0.648781	-3.26398	0	0	0	2840	tags=46%, list=14%, signal=53%
REACTOME_CELL_CYCLE_MITOTIC	REACTOME_CELL_CYCLE_MITOTIC	Details ...	307	-0.61343	-3.23635	0	0	0	2683	tags=42%, list=13%, signal=48%
REACTOME_CELL_CYCLE	REACTOME_CELL_CYCLE	Details ...	389	-0.577668	-3.18186	0	0	0	3510	tags=45%, list=17%, signal=53%
REACTOME_MITOTIC_PROMETAPHASE	REACTOME_MITOTIC_PROMETAPHASE	Details ...	85	-0.710318	-3.08113	0	0	0	2683	tags=52%, list=13%, signal=59%
REACTOME_G2_M_CHECKPOINTS	REACTOME_G2_M_CHECKPOINTS	Details ...	41	-0.800914	-3.01427	0	0	0	2351	tags=73%, list=12%, signal=83%
REACTOME_DNA_STRAND_ELONGATION	REACTOME_DNA_STRAND_ELONGATION	Details ...	30	-0.848686	-2.99646	0	0	0	2193	tags=87%, list=11%, signal=97%
REACTOME_ACTIVATION_OF_ATR_IN_RESPONSE_TO_REPLICATION_STRESS	REACTOME_ACTIVATION_OF_ATR_IN_RESPONSE_TO_REPLICATION_STRESS	Details ...	35	-0.811594	-2.97218	0	0	0	2351	tags=74%, list=12%, signal=84%
KEGG_DNA_REPLICATION	KEGG_DNA_REPLICATION	Details ...	36	-0.801029	-2.97184	0	0	0	2193	tags=69%, list=11%, signal=78%
REACTOME_MITOTIC_G1_G1_S_PHASES	REACTOME_MITOTIC_G1_G1_S_PHASES	Details ...	130	-0.612317	-2.95869	0	0	0	3706	tags=47%, list=18%, signal=57%
REACTOME_S_PHASE	REACTOME_S_PHASE	Details ...	106	-0.635569	-2.93456	0	0	0	3510	tags=50%, list=17%, signal=60%
REACTOME_G1_S_TRANSITION	REACTOME_G1_S_TRANSITION	Details ...	106	-0.626007	-2.9199	0	0	0	2840	tags=43%, list=14%, signal=50%
REACTOME_ACTIVATION_OF_THE_PRE_REPLICATIVE_COMPLEX	REACTOME_ACTIVATION_OF_THE_PRE_REPLICATIVE_COMPLEX	Details ...	30	-0.818409	-2.87238	0	0	0	2351	tags=77%, list=12%, signal=87%
PID_PLK1_PATHWAY	PID_PLK1_PATHWAY	Details ...	46	-0.740528	-2.85847	0	0	0	1604	tags=54%, list=8%, signal=59%
REACTOME_TELOMERE_MAINTENANCE	REACTOME_TELOMERE_MAINTENANCE	Details ...	66	-0.670242	-2.81033	0	0	0	4195	tags=70%, list=21%, signal=88%
REACTOME_SYNTHESIS_OF_DNA	REACTOME_SYNTHESIS_OF_DNA	Details ...	90	-0.6239	-2.80563	0	0	0	3476	tags=49%, list=17%, signal=59%
REACTOME_CELL_CYCLE_CHECKPOINTS	REACTOME_CELL_CYCLE_CHECKPOINTS	Details ...	111	-0.610045	-2.79116	0	0	0	2351	tags=38%, list=12%, signal=43%
REACTOME_EXTENSION_OF_TELOMERES	REACTOME_EXTENSION_OF_TELOMERES	Details ...	27	-0.797391	-2.74184	0	0	0	3665	tags=89%, list=18%, signal=108%
REACTOME_DEPOSITION_OF_NEW_CENPA_CONTAINING_NUCLEOSOMES_AT_THE_CENTROMERE	REACTOME_DEPOSITION_OF_NEW_CENPA_CONTAINING_NUCLEOSOMES_AT_THE_CENTROMERE	Details ...	52	-0.675876	-2.7341	0	0	0	4187	tags=65%, list=21%, signal=82%
REACTOME_CHROMOSOME_MAINTENANCE	REACTOME_CHROMOSOME_MAINTENANCE	Details ...	108	-0.590466	-2.72922	0	0	0	3423	tags=54%, list=17%, signal=64%
PID_ATR_PATHWAY	PID_ATR_PATHWAY		39	-0.73584	-2.70219	0	0	0	2420	tags=56%, list=12%, signal=64%
KEGG_CELL_CYCLE	KEGG_CELL_CYCLE		123	-0.566467	-2.67749	0	0	0	2425	tags=38%, list=12%, signal=43%
REACTOME_E2F_MEDIATED_REGULATION_OF_DNA_REPLICATION	REACTOME_E2F_MEDIATED_REGULATION_OF_DNA_REPLICATION		33	-0.748072	-2.59429	0	0	0	3345	tags=73%, list=16%, signal=87%
PID_FANCONI_PATHWAY	PID_FANCONI_PATHWAY		47	-0.668053	-2.58252	0	0	0	3496	tags=60%, list=17%, signal=72%
REACTOME_M_G1_TRANSITION	REACTOME_M_G1_TRANSITION		78	-0.587906	-2.53305	0	0	0	4041	tags=47%, list=20%, signal=59%
REACTOME_G0_AND_EARLY_G1	REACTOME_G0_AND_EARLY_G1		23	-0.770072	-2.50443	0	0	0	2351	tags=61%, list=12%, signal=69%
REACTOME_MEIOTIC_RECOMBINATION	REACTOME_MEIOTIC_RECOMBINATION		67	-0.589604	-2.48222	0	0	0	4195	tags=58%, list=21%, signal=73%
REACTOME_LAGGING_STRAND_SYNTHESIS	REACTOME_LAGGING_STRAND_SYNTHESIS		19	-0.823218	-2.45227	0	0	0	3408	tags=89%, list=17%, signal=107%
REACTOME_RNA_POL_I_PROMOTER_OPENING	REACTOME_RNA_POL_I_PROMOTER_OPENING		45	-0.62429	-2.4372	0	0	0	3415	tags=58%, list=17%, signal=69%
BIOCARTA_MCM_PATHWAY	BIOCARTA_MCM_PATHWAY		18	-0.803334	-2.43037	0	0	0	2351	tags=72%, list=12%, signal=82%
BIOCARTA_G2_PATHWAY	BIOCARTA_G2_PATHWAY		24	-0.720399	-2.4095	0	0	0	1442	tags=46%, list=7%, signal=49%
REACTOME_PROCESSIVE_SYNTHESIS_ON_THE_LAGGING_STRAND	REACTOME_PROCESSIVE_SYNTHESIS_ON_THE_LAGGING_STRAND		15	-0.819925	-2.37687	0	0	0	3408	tags=87%, list=17%, signal=104%
PID_FOXM1_PATHWAY	PID_FOXM1_PATHWAY		40	-0.622429	-2.37351	0	0	0	2425	tags=50%, list=12%, signal=57%
REACTOME_DNA_REPAIR	REACTOME_DNA_REPAIR		104	-0.522263	-2.37187	0	0	0	3496	tags=39%, list=17%, signal=47%
REACTOME_G1_S_SPECIFIC_TRANSCRIPTION	REACTOME_G1_S_SPECIFIC_TRANSCRIPTION		17	-0.819999	-2.33933	0	4.51186e-05	0.001	2075	tags=76%, list=10%, signal=85%
KEGG_HOMOLOGOUS_RECOMBINATION	KEGG_HOMOLOGOUS_RECOMBINATION		28	-0.680096	-2.32473	0	4.38653e-05	0.001	3496	tags=54%, list=17%, signal=65%
REACTOME_TRNA_AMINOACYLATION	REACTOME_TRNA_AMINOACYLATION		42	-0.601299	-2.31346	0	4.26797e-05	0.001	6581	tags=76%, list=32%, signal=113%
KEGG_MISMATCH_REPAIR	KEGG_MISMATCH_REPAIR		22	-0.708955	-2.29	0	4.15566e-05	0.001	2193	tags=55%, list=11%, signal=61%
REACTOME_CYCLIN_A_B1_ASSOCIATED_EVENTS_DURING_G2_M_TRANSITION	REACTOME_CYCLIN_A_B1_ASSOCIATED_EVENTS_DURING_G2_M_TRANSITION		15	-0.807521	-2.27798	0	8.14566e-05	0.002	2309	tags=60%, list=11%, signal=68%
KEGG_PYRIMIDINE_METABOLISM	KEGG_PYRIMIDINE_METABOLISM		94	-0.50024	-2.23356	0	0.000161065	0.004	4979	tags=54%, list=25%, signal=72%
KEGG_BASE_EXCISION_REPAIR	KEGG_BASE_EXCISION_REPAIR		33	-0.618464	-2.22026	0	0.000236353	0.006	3756	tags=58%, list=19%, signal=71%
KEGG_AMINOACYL_TRNA_BIOSYNTHESIS	KEGG_AMINOACYL_TRNA_BIOSYNTHESIS		41	-0.578305	-2.2067	0	0.000230726	0.006	6581	tags=73%, list=32%, signal=108%
REACTOME_MITOCHONDRIAL_PROTEIN_IMPORT	REACTOME_MITOCHONDRIAL_PROTEIN_IMPORT		48	-0.556095	-2.20618	0	0.00022536	0.006	5251	tags=65%, list=26%, signal=87%
REACTOME_GLOBAL_GENOMIC_NER_GG_NER	REACTOME_GLOBAL_GENOMIC_NER_GG_NER		33	-0.618713	-2.18986	0	0.000220238	0.006	2193	tags=39%, list=11%, signal=44%
REACTOME_METABOLISM_OF_NON_CODING_RNA	REACTOME_METABOLISM_OF_NON_CODING_RNA		46	-0.553956	-2.18975	0	0.000215344	0.006	4331	tags=52%, list=21%, signal=66%
BIOCARTA_ATRBRCA_PATHWAY	BIOCARTA_ATRBRCA_PATHWAY		21	-0.6827	-2.1831	0	0.000275938	0.008	1652	tags=52%, list=8%, signal=57%
KEGG_NUCLEOTIDE_EXCISION_REPAIR	KEGG_NUCLEOTIDE_EXCISION_REPAIR		43	-0.576865	-2.1812	0	0.000270067	0.008	2193	tags=33%, list=11%, signal=36%
REACTOME_KINESINS	REACTOME_KINESINS		23	-0.663651	-2.16451	0	0.000392205	0.012	1322	tags=48%, list=7%, signal=51%
REACTOME_ASSEMBLY_OF_THE_PRE_REPLICATIVE_COMPLEX	REACTOME_ASSEMBLY_OF_THE_PRE_REPLICATIVE_COMPLEX		63	-0.516849	-2.13389	0	0.000641855	0.02	4538	tags=43%, list=22%, signal=55%
REACTOME_MEIOSIS	REACTOME_MEIOSIS		95	-0.465221	-2.11678	0	0.000722289	0.023	3510	tags=42%, list=17%, signal=51%
REACTOME_ORC1_REMOVAL_FROM_CHROMATIN	REACTOME_ORC1_REMOVAL_FROM_CHROMATIN		65	-0.504814	-2.11371	0	0.000740859	0.024	4538	tags=40%, list=22%, signal=51%
REACTOME_TRANSCRIPTION	REACTOME_TRANSCRIPTION		188	-0.42284	-2.11132	0	0.0007577	0.025	5070	tags=46%, list=25%, signal=60%
REACTOME_PACKAGING_OF_TELOMERE_ENDS	REACTOME_PACKAGING_OF_TELOMERE_ENDS		39	-0.558315	-2.10866	0	0.000743404	0.025	4648	tags=59%, list=23%, signal=76%
REACTOME_APC_CDC20_MEDIATED_DEGRADATION_OF_NEK2A	REACTOME_APC_CDC20_MEDIATED_DEGRADATION_OF_NEK2A		21	-0.670584	-2.10797	0	0.000729637	0.025	1514	tags=29%, list=7%, signal=31%
REACTOME_MITOCHONDRIAL_TRNA_AMINOACYLATION	REACTOME_MITOCHONDRIAL_TRNA_AMINOACYLATION		21	-0.66046	-2.08561	0	0.000943107	0.032	6299	tags=90%, list=31%, signal=131%
REACTOME_TRANSCRIPTION_COUPLED_NER_TC_NER	REACTOME_TRANSCRIPTION_COUPLED_NER_TC_NER		43	-0.536701	-2.08427	0	0.000951714	0.033	3408	tags=40%, list=17%, signal=47%
REACTOME_FANCONI_ANEMIA_PATHWAY	REACTOME_FANCONI_ANEMIA_PATHWAY		21	-0.671799	-2.07619	0	0.0010439	0.037	3344	tags=57%, list=16%, signal=68%
PID_E2F_PATHWAY	PID_E2F_PATHWAY		74	-0.486498	-2.07177	0	0.00110751	0.04	4998	tags=54%, list=25%, signal=71%
REACTOME_OLFACTORY_SIGNALING_PATHWAY	REACTOME_OLFACTORY_SIGNALING_PATHWAY		75	-0.484461	-2.0705	0	0.00108873	0.04	7498	tags=80%, list=37%, signal=126%
REACTOME_RNA_POL_I_TRANSCRIPTION	REACTOME_RNA_POL_I_TRANSCRIPTION		69	-0.495464	-2.06645	0	0.00112008	0.042	5398	tags=59%, list=27%, signal=81%
PID_AURORA_B_PATHWAY	PID_AURORA_B_PATHWAY		39	-0.555967	-2.05097	0	0.00117711	0.045	1003	tags=44%, list=5%, signal=46%
PID_AURORA_A_PATHWAY	PID_AURORA_A_PATHWAY		31	-0.569894	-2.02869	0	0.00145376	0.055	1793	tags=39%, list=9%, signal=42%
REACTOME_G1_PHASE	REACTOME_G1_PHASE		35	-0.551237	-2.02614	0	0.00148052	0.056	4793	tags=46%, list=24%, signal=60%
REACTOME_RNA_POL_I_RNA_POL_III_AND_MITOCHONDRIAL_TRANSCRIPTION	REACTOME_RNA_POL_I_RNA_POL_III_AND_MITOCHONDRIAL_TRANSCRIPTION		102	-0.450948	-2.02604	0	0.00145739	0.056	4994	tags=51%, list=25%, signal=67%
BIOCARTA_CELLCYCLE_PATHWAY	BIOCARTA_CELLCYCLE_PATHWAY		23	-0.622144	-2.01929	0	0.00162432	0.063	4423	tags=57%, list=22%, signal=72%
REACTOME_REGULATION_OF_MITOTIC_CELL_CYCLE	REACTOME_REGULATION_OF_MITOTIC_CELL_CYCLE		77	-0.468598	-2.00922	0	0.00177091	0.07	2840	tags=26%, list=14%, signal=30%
REACTOME_DOUBLE_STRAND_BREAK_REPAIR	REACTOME_DOUBLE_STRAND_BREAK_REPAIR		22	-0.624096	-2.00138	0	0.00204794	0.083	2193	tags=41%, list=11%, signal=46%
REACTOME_METABOLISM_OF_VITAMINS_AND_COFACTORS	REACTOME_METABOLISM_OF_VITAMINS_AND_COFACTORS		50	-0.504251	-2.00067	0.00454545	0.00206505	0.085	4949	tags=50%, list=24%, signal=66%
REACTOME_APC_C_CDC20_MEDIATED_DEGRADATION_OF_CYCLIN_B	REACTOME_APC_C_CDC20_MEDIATED_DEGRADATION_OF_CYCLIN_B		19	-0.655082	-1.99913	0	0.0021298	0.088	1514	tags=26%, list=7%, signal=28%
REACTOME_METABOLISM_OF_NUCLEOTIDES	REACTOME_METABOLISM_OF_NUCLEOTIDES		70	-0.470071	-1.99787	0	0.00214203	0.09	4979	tags=51%, list=25%, signal=68%
BIOCARTA_TNFR1_PATHWAY	BIOCARTA_TNFR1_PATHWAY		29	-0.559746	-1.98435	0	0.00255422	0.109	4601	tags=52%, list=23%, signal=67%
KEGG_ONE_CARBON_POOL_BY_FOLATE	KEGG_ONE_CARBON_POOL_BY_FOLATE		17	-0.676649	-1.98261	0	0.00256262	0.111	3091	tags=65%, list=15%, signal=76%
REACTOME_LATE_PHASE_OF_HIV_LIFE_CYCLE	REACTOME_LATE_PHASE_OF_HIV_LIFE_CYCLE		101	-0.436719	-1.98228	0	0.00252751	0.111	7795	tags=58%, list=38%, signal=94%
PID_BARD1_PATHWAY	PID_BARD1_PATHWAY		29	-0.572338	-1.97875	0	0.00251303	0.112	4666	tags=59%, list=23%, signal=76%
REACTOME_CHOLESTEROL_BIOSYNTHESIS	REACTOME_CHOLESTEROL_BIOSYNTHESIS		22	-0.623482	-1.97652	0	0.00249987	0.113	4967	tags=68%, list=24%, signal=90%
REACTOME_NUCLEOTIDE_EXCISION_REPAIR	REACTOME_NUCLEOTIDE_EXCISION_REPAIR		48	-0.506431	-1.96504	0	0.00281443	0.127	3408	tags=35%, list=17%, signal=42%
KEGG_CITRATE_CYCLE_TCA_CYCLE	KEGG_CITRATE_CYCLE_TCA_CYCLE		30	-0.566607	-1.94286	0	0.00364744	0.166	6830	tags=77%, list=34%, signal=115%
REACTOME_CDT1_ASSOCIATION_WITH_THE_CDC6_ORC_ORIGIN_COMPLEX	REACTOME_CDT1_ASSOCIATION_WITH_THE_CDC6_ORC_ORIGIN_COMPLEX		54	-0.47007	-1.92856	0.00436681	0.00446537	0.203	8520	tags=67%, list=42%, signal=115%
REACTOME_DEADENYLATION_DEPENDENT_MRNA_DECAY	REACTOME_DEADENYLATION_DEPENDENT_MRNA_DECAY		44	-0.502705	-1.92043	0	0.00483882	0.217	5784	tags=50%, list=29%, signal=70%
REACTOME_PHOSPHORYLATION_OF_THE_APC_C	REACTOME_PHOSPHORYLATION_OF_THE_APC_C		17	-0.657806	-1.92038	0	0.00477834	0.217	1514	tags=29%, list=7%, signal=32%
REACTOME_HOMOLOGOUS_RECOMBINATION_REPAIR_OF_REPLICATION_INDEPENDENT_DOUBLE_STRAND_BREAKS	REACTOME_HOMOLOGOUS_RECOMBINATION_REPAIR_OF_REPLICATION_INDEPENDENT_DOUBLE_STRAND_BREAKS		16	-0.652957	-1.9111	0.00278552	0.00516602	0.236	2193	tags=44%, list=11%, signal=49%
REACTOME_AMYLOIDS	REACTOME_AMYLOIDS		64	-0.445384	-1.89455	0	0.00600516	0.275	3415	tags=44%, list=17%, signal=52%
REACTOME_MITOTIC_G2_G2_M_PHASES	REACTOME_MITOTIC_G2_G2_M_PHASES		78	-0.437346	-1.89425	0	0.00597049	0.275	2595	tags=29%, list=13%, signal=34%
REACTOME_RESOLUTION_OF_AP_SITES_VIA_THE_MULTIPLE_NUCLEOTIDE_PATCH_REPLACEMENT_PATHWAY	REACTOME_RESOLUTION_OF_AP_SITES_VIA_THE_MULTIPLE_NUCLEOTIDE_PATCH_REPLACEMENT_PATHWAY		17	-0.641602	-1.89211	0.00298507	0.00604701	0.281	2211	tags=53%, list=11%, signal=59%
REACTOME_BASE_EXCISION_REPAIR	REACTOME_BASE_EXCISION_REPAIR		19	-0.61225	-1.89014	0.0030303	0.00612232	0.287	3408	tags=58%, list=17%, signal=70%
REACTOME_TRANSPORT_OF_MATURE_MRNA_DERIVED_FROM_AN_INTRONLESS_TRANSCRIPT	REACTOME_TRANSPORT_OF_MATURE_MRNA_DERIVED_FROM_AN_INTRONLESS_TRANSCRIPT		33	-0.539066	-1.88983	0	0.00605113	0.287	7713	tags=76%, list=38%, signal=122%
REACTOME_INHIBITION_OF_THE_PROTEOLYTIC_ACTIVITY_OF_APC_C_REQUIRED_FOR_THE_ONSET_OF_ANAPHASE_BY_MITOTIC_SPINDLE_CHECKPOINT_COMPONENTS	REACTOME_INHIBITION_OF_THE_PROTEOLYTIC_ACTIVITY_OF_APC_C_REQUIRED_FOR_THE_ONSET_OF_ANAPHASE_BY_MITOTIC_SPINDLE_CHECKPOINT_COMPONENTS		18	-0.637392	-1.88566	0	0.00620499	0.296	1514	tags=28%, list=7%, signal=30%
REACTOME_APC_C_CDC20_MEDIATED_DEGRADATION_OF_MITOTIC_PROTEINS	REACTOME_APC_C_CDC20_MEDIATED_DEGRADATION_OF_MITOTIC_PROTEINS		65	-0.45348	-1.86664	0	0.00742904	0.346	8531	tags=62%, list=42%, signal=106%
REACTOME_CYCLIN_E_ASSOCIATED_EVENTS_DURING_G1_S_TRANSITION_	REACTOME_CYCLIN_E_ASSOCIATED_EVENTS_DURING_G1_S_TRANSITION_		62	-0.444257	-1.86178	0	0.00789055	0.37	8520	tags=63%, list=42%, signal=108%
REACTOME_APC_C_CDH1_MEDIATED_DEGRADATION_OF_CDC20_AND_OTHER_APC_C_CDH1_TARGETED_PROTEINS_IN_LATE_MITOSIS_EARLY_G1	REACTOME_APC_C_CDH1_MEDIATED_DEGRADATION_OF_CDC20_AND_OTHER_APC_C_CDH1_TARGETED_PROTEINS_IN_LATE_MITOSIS_EARLY_G1		64	-0.448988	-1.85962	0	0.00793961	0.375	8531	tags=61%, list=42%, signal=105%
PID_MYC_ACTIV_PATHWAY	PID_MYC_ACTIV_PATHWAY		78	-0.426612	-1.85889	0	0.00786836	0.376	4948	tags=46%, list=24%, signal=61%
PID_ATM_PATHWAY	PID_ATM_PATHWAY		34	-0.502866	-1.85539	0.00363636	0.00804153	0.387	2331	tags=35%, list=11%, signal=40%
BIOCARTA_MITOCHONDRIA_PATHWAY	BIOCARTA_MITOCHONDRIA_PATHWAY		21	-0.583957	-1.85379	0.011396	0.00805873	0.391	5282	tags=67%, list=26%, signal=90%
REACTOME_GLYCOLYSIS	REACTOME_GLYCOLYSIS		27	-0.543868	-1.83658	0	0.00966336	0.453	4963	tags=56%, list=24%, signal=73%
REACTOME_MRNA_SPLICING_MINOR_PATHWAY	REACTOME_MRNA_SPLICING_MINOR_PATHWAY		43	-0.468828	-1.83456	0	0.00972517	0.462	7919	tags=65%, list=39%, signal=107%
REACTOME_SCFSKP2_MEDIATED_DEGRADATION_OF_P27_P21	REACTOME_SCFSKP2_MEDIATED_DEGRADATION_OF_P27_P21		53	-0.441589	-1.82992	0	0.0101293	0.479	8520	tags=64%, list=42%, signal=110%
REACTOME_RNA_POL_II_TRANSCRIPTION	REACTOME_RNA_POL_II_TRANSCRIPTION		102	-0.397189	-1.81164	0	0.0120265	0.547	8078	tags=60%, list=40%, signal=99%
REACTOME_HIV_LIFE_CYCLE	REACTOME_HIV_LIFE_CYCLE		114	-0.390274	-1.79772	0	0.0135175	0.598	4843	tags=39%, list=24%, signal=50%
REACTOME_CYTOSOLIC_TRNA_AMINOACYLATION	REACTOME_CYTOSOLIC_TRNA_AMINOACYLATION		24	-0.546249	-1.79097	0.0100334	0.0143455	0.617	7252	tags=71%, list=36%, signal=110%
REACTOME_MRNA_PROCESSING	REACTOME_MRNA_PROCESSING		157	-0.368344	-1.79054	0	0.0142332	0.618	8874	tags=59%, list=44%, signal=103%
REACTOME_ABORTIVE_ELONGATION_OF_HIV1_TRANSCRIPT_IN_THE_ABSENCE_OF_TAT	REACTOME_ABORTIVE_ELONGATION_OF_HIV1_TRANSCRIPT_IN_THE_ABSENCE_OF_TAT		23	-0.56145	-1.78931	0.00887574	0.0142307	0.621	4811	tags=57%, list=24%, signal=74%
REACTOME_PYRIMIDINE_METABOLISM	REACTOME_PYRIMIDINE_METABOLISM		24	-0.54613	-1.78721	0.00662252	0.0142588	0.624	4979	tags=54%, list=25%, signal=72%
REACTOME_TRANSPORT_OF_RIBONUCLEOPROTEINS_INTO_THE_HOST_NUCLEUS	REACTOME_TRANSPORT_OF_RIBONUCLEOPROTEINS_INTO_THE_HOST_NUCLEUS		27	-0.522423	-1.78287	0.00632911	0.0148369	0.637	8777	tags=81%, list=43%, signal=143%
KEGG_RNA_DEGRADATION	KEGG_RNA_DEGRADATION		57	-0.43851	-1.77997	0	0.014998	0.646	3056	tags=32%, list=15%, signal=37%
REACTOME_ELONGATION_ARREST_AND_RECOVERY	REACTOME_ELONGATION_ARREST_AND_RECOVERY		31	-0.511536	-1.77226	0.00692042	0.0161391	0.672	4811	tags=48%, list=24%, signal=63%
REACTOME_TRANSPORT_OF_MATURE_TRANSCRIPT_TO_CYTOPLASM	REACTOME_TRANSPORT_OF_MATURE_TRANSCRIPT_TO_CYTOPLASM		53	-0.437458	-1.76504	0	0.0172357	0.704	7919	tags=66%, list=39%, signal=108%
REACTOME_PROCESSING_OF_CAPPED_INTRON_CONTAINING_PRE_MRNA	REACTOME_PROCESSING_OF_CAPPED_INTRON_CONTAINING_PRE_MRNA		137	-0.384789	-1.75271	0	0.0190425	0.744	8874	tags=60%, list=44%, signal=106%
REACTOME_INTRINSIC_PATHWAY_FOR_APOPTOSIS	REACTOME_INTRINSIC_PATHWAY_FOR_APOPTOSIS		29	-0.521177	-1.75212	0.00996678	0.0189081	0.744	5422	tags=62%, list=27%, signal=85%
REACTOME_AMINO_ACID_SYNTHESIS_AND_INTERCONVERSION_TRANSAMINATION	REACTOME_AMINO_ACID_SYNTHESIS_AND_INTERCONVERSION_TRANSAMINATION		16	-0.600639	-1.75026	0.00284091	0.0191218	0.752	4053	tags=63%, list=20%, signal=78%
REACTOME_NEP_NS2_INTERACTS_WITH_THE_CELLULAR_EXPORT_MACHINERY	REACTOME_NEP_NS2_INTERACTS_WITH_THE_CELLULAR_EXPORT_MACHINERY		27	-0.525007	-1.74866	0.0101695	0.0193163	0.76	7713	tags=70%, list=38%, signal=113%
REACTOME_RNA_POL_II_PRE_TRANSCRIPTION_EVENTS	REACTOME_RNA_POL_II_PRE_TRANSCRIPTION_EVENTS		59	-0.415505	-1.74731	0	0.0194116	0.765	4811	tags=39%, list=24%, signal=51%
KEGG_RNA_POLYMERASE	KEGG_RNA_POLYMERASE		28	-0.511508	-1.73675	0.00342466	0.0212614	0.795	4811	tags=50%, list=24%, signal=65%
PID_P73PATHWAY	PID_P73PATHWAY		79	-0.399427	-1.73106	0	0.0222266	0.81	2521	tags=27%, list=12%, signal=30%
KEGG_NITROGEN_METABOLISM	KEGG_NITROGEN_METABOLISM		23	-0.536235	-1.72667	0	0.0229664	0.824	2359	tags=30%, list=12%, signal=34%
REACTOME_CITRIC_ACID_CYCLE_TCA_CYCLE	REACTOME_CITRIC_ACID_CYCLE_TCA_CYCLE		19	-0.558143	-1.71553	0.0058997	0.0252975	0.845	6830	tags=79%, list=34%, signal=119%
KEGG_TERPENOID_BACKBONE_BIOSYNTHESIS	KEGG_TERPENOID_BACKBONE_BIOSYNTHESIS		15	-0.594634	-1.71464	0.0110193	0.0253065	0.845	4711	tags=60%, list=23%, signal=78%
PID_DNA_PK_PATHWAY	PID_DNA_PK_PATHWAY		16	-0.572748	-1.7137	0.011396	0.0252959	0.848	5471	tags=63%, list=27%, signal=86%
KEGG_PROTEASOME	KEGG_PROTEASOME		43	-0.438619	-1.71028	0.00847458	0.025828	0.862	10040	tags=81%, list=49%, signal=161%
KEGG_PEROXISOME	KEGG_PEROXISOME		77	-0.385798	-1.70996	0	0.0256778	0.864	5583	tags=43%, list=28%, signal=59%
REACTOME_DESTABILIZATION_OF_MRNA_BY_KSRP	REACTOME_DESTABILIZATION_OF_MRNA_BY_KSRP		17	-0.56844	-1.70577	0.0110193	0.0263153	0.872	6265	tags=65%, list=31%, signal=94%
KEGG_PYRUVATE_METABOLISM	KEGG_PYRUVATE_METABOLISM		40	-0.453941	-1.69697	0.00952381	0.0282282	0.888	2559	tags=33%, list=13%, signal=37%
REACTOME_FORMATION_OF_RNA_POL_II_ELONGATION_COMPLEX_	REACTOME_FORMATION_OF_RNA_POL_II_ELONGATION_COMPLEX_		43	-0.443814	-1.69639	0.00826446	0.0281353	0.888	6776	tags=53%, list=33%, signal=80%
REACTOME_REGULATION_OF_GLUCOKINASE_BY_GLUCOKINASE_REGULATORY_PROTEIN	REACTOME_REGULATION_OF_GLUCOKINASE_BY_GLUCOKINASE_REGULATORY_PROTEIN		27	-0.504352	-1.69138	0.016835	0.0292735	0.896	7713	tags=67%, list=38%, signal=107%
REACTOME_RESPIRATORY_ELECTRON_TRANSPORT_ATP_SYNTHESIS_BY_CHEMIOSMOTIC_COUPLING_AND_HEAT_PRODUCTION_BY_UNCOUPLING_PROTEINS_	REACTOME_RESPIRATORY_ELECTRON_TRANSPORT_ATP_SYNTHESIS_BY_CHEMIOSMOTIC_COUPLING_AND_HEAT_PRODUCTION_BY_UNCOUPLING_PROTEINS_		84	-0.385103	-1.69005	0	0.0292865	0.898	11039	tags=79%, list=54%, signal=172%
REACTOME_MRNA_SPLICING	REACTOME_MRNA_SPLICING		108	-0.361728	-1.68794	0	0.0296579	0.906	8874	tags=56%, list=44%, signal=98%
REACTOME_TRAF6_MEDIATED_IRF7_ACTIVATION	REACTOME_TRAF6_MEDIATED_IRF7_ACTIVATION		30	-0.470253	-1.68512	0.0037037	0.0302796	0.909	5342	tags=47%, list=26%, signal=63%
REACTOME_RESPIRATORY_ELECTRON_TRANSPORT	REACTOME_RESPIRATORY_ELECTRON_TRANSPORT		67	-0.401704	-1.68178	0.00598802	0.0308871	0.915	11039	tags=79%, list=54%, signal=173%
REACTOME_AUTODEGRADATION_OF_CDH1_BY_CDH1_APC_C	REACTOME_AUTODEGRADATION_OF_CDH1_BY_CDH1_APC_C		56	-0.419973	-1.66837	0.00943396	0.0343741	0.936	10448	tags=77%, list=52%, signal=158%
KEGG_BUTANOATE_METABOLISM	KEGG_BUTANOATE_METABOLISM		33	-0.472089	-1.66816	0.0160772	0.0341326	0.936	3353	tags=39%, list=17%, signal=47%
KEGG_SELENOAMINO_ACID_METABOLISM	KEGG_SELENOAMINO_ACID_METABOLISM		26	-0.486597	-1.65511	0.0125392	0.0375588	0.949	1226	tags=23%, list=6%, signal=25%
REACTOME_INTERACTIONS_OF_VPR_WITH_HOST_CELLULAR_PROTEINS	REACTOME_INTERACTIONS_OF_VPR_WITH_HOST_CELLULAR_PROTEINS		32	-0.47155	-1.65293	0.0111111	0.0376962	0.951	8777	tags=75%, list=43%, signal=132%
KEGG_PENTOSE_PHOSPHATE_PATHWAY	KEGG_PENTOSE_PHOSPHATE_PATHWAY		26	-0.4841	-1.6466	0.0136519	0.0392156	0.959	4762	tags=50%, list=23%, signal=65%
REACTOME_GRB2_EVENTS_IN_ERBB2_SIGNALING	REACTOME_GRB2_EVENTS_IN_ERBB2_SIGNALING		22	-0.503421	-1.64653	0.0198676	0.0389329	0.959	2055	tags=27%, list=10%, signal=30%
BIOCARTA_CASPASE_PATHWAY	BIOCARTA_CASPASE_PATHWAY		23	-0.509929	-1.64406	0.0118694	0.0392436	0.963	4257	tags=48%, list=21%, signal=60%
KEGG_OLFACTORY_TRANSDUCTION	KEGG_OLFACTORY_TRANSDUCTION		112	-0.358486	-1.64122	0	0.0398347	0.967	7498	tags=67%, list=37%, signal=106%
REACTOME_PROCESSING_OF_CAPPED_INTRONLESS_PRE_MRNA	REACTOME_PROCESSING_OF_CAPPED_INTRONLESS_PRE_MRNA		23	-0.498893	-1.63591	0.00307692	0.0412679	0.972	8078	tags=78%, list=40%, signal=130%
REACTOME_P53_INDEPENDENT_G1_S_DNA_DAMAGE_CHECKPOINT	REACTOME_P53_INDEPENDENT_G1_S_DNA_DAMAGE_CHECKPOINT		48	-0.409206	-1.63161	0.014218	0.0423728	0.973	8520	tags=63%, list=42%, signal=108%
REACTOME_METABOLISM_OF_RNA	REACTOME_METABOLISM_OF_RNA		251	-0.315816	-1.62614	0	0.0440187	0.978	7931	tags=39%, list=39%, signal=63%
KEGG_ALANINE_ASPARTATE_AND_GLUTAMATE_METABOLISM	KEGG_ALANINE_ASPARTATE_AND_GLUTAMATE_METABOLISM		32	-0.456289	-1.62118	0.00404858	0.0453508	0.982	4323	tags=59%, list=21%, signal=75%
REACTOME_DESTABILIZATION_OF_MRNA_BY_TRISTETRAPROLIN_TTP	REACTOME_DESTABILIZATION_OF_MRNA_BY_TRISTETRAPROLIN_TTP		17	-0.557338	-1.62065	0.0253521	0.0452935	0.982	1481	tags=29%, list=7%, signal=32%
REACTOME_SCF_BETA_TRCP_MEDIATED_DEGRADATION_OF_EMI1	REACTOME_SCF_BETA_TRCP_MEDIATED_DEGRADATION_OF_EMI1		49	-0.413922	-1.61644	0.00393701	0.0463056	0.982	10666	tags=82%, list=53%, signal=172%
BIOCARTA_HIVNEF_PATHWAY	BIOCARTA_HIVNEF_PATHWAY		57	-0.38604	-1.59649	0.00938967	0.0531462	0.993	4423	tags=39%, list=22%, signal=49%
REACTOME_CDK_MEDIATED_PHOSPHORYLATION_AND_REMOVAL_OF_CDC6	REACTOME_CDK_MEDIATED_PHOSPHORYLATION_AND_REMOVAL_OF_CDC6		46	-0.429165	-1.59448	0.00854701	0.0534225	0.994	8520	tags=63%, list=42%, signal=108%
REACTOME_REGULATION_OF_MRNA_STABILITY_BY_PROTEINS_THAT_BIND_AU_RICH_ELEMENTS	REACTOME_REGULATION_OF_MRNA_STABILITY_BY_PROTEINS_THAT_BIND_AU_RICH_ELEMENTS		80	-0.373667	-1.59417	0.00645161	0.0532036	0.994	8520	tags=56%, list=42%, signal=97%
SA_G1_AND_S_PHASES	SA_G1_AND_S_PHASES		15	-0.559585	-1.58789	0.0546448	0.0553033	0.995	4920	tags=53%, list=24%, signal=70%
REACTOME_P53_DEPENDENT_G1_DNA_DAMAGE_RESPONSE	REACTOME_P53_DEPENDENT_G1_DNA_DAMAGE_RESPONSE		53	-0.396464	-1.58671	0.022831	0.0554161	0.995	8520	tags=62%, list=42%, signal=107%
REACTOME_ER_PHAGOSOME_PATHWAY	REACTOME_ER_PHAGOSOME_PATHWAY		58	-0.387249	-1.58209	0.0172414	0.057042	0.995	10448	tags=74%, list=52%, signal=152%
REACTOME_REGULATION_OF_ORNITHINE_DECARBOXYLASE_ODC	REACTOME_REGULATION_OF_ORNITHINE_DECARBOXYLASE_ODC		48	-0.402091	-1.57783	0.00816326	0.0588232	0.995	8520	tags=65%, list=42%, signal=111%
KEGG_FRUCTOSE_AND_MANNOSE_METABOLISM	KEGG_FRUCTOSE_AND_MANNOSE_METABOLISM		34	-0.436885	-1.57429	0.0180505	0.0600978	0.997	4762	tags=50%, list=23%, signal=65%
KEGG_GLYCOSYLPHOSPHATIDYLINOSITOL_GPI_ANCHOR_BIOSYNTHESIS	KEGG_GLYCOSYLPHOSPHATIDYLINOSITOL_GPI_ANCHOR_BIOSYNTHESIS		25	-0.47005	-1.56319	0.0137931	0.0643592	0.999	5473	tags=40%, list=27%, signal=55%
REACTOME_INFLUENZA_LIFE_CYCLE	REACTOME_INFLUENZA_LIFE_CYCLE		133	-0.324018	-1.55749	0	0.0663451	0.999	12574	tags=75%, list=62%, signal=197%
REACTOME_RNA_POL_II_TRANSCRIPTION_PRE_INITIATION_AND_PROMOTER_OPENING	REACTOME_RNA_POL_II_TRANSCRIPTION_PRE_INITIATION_AND_PROMOTER_OPENING		40	-0.404454	-1.55542	0.025	0.0668024	0.999	10539	tags=83%, list=52%, signal=171%
REACTOME_TIGHT_JUNCTION_INTERACTIONS	REACTOME_TIGHT_JUNCTION_INTERACTIONS		28	-0.447515	-1.54828	0.0361011	0.0697377	1	2725	tags=36%, list=13%, signal=41%
REACTOME_SIGNALING_BY_WNT	REACTOME_SIGNALING_BY_WNT		63	-0.374403	-1.54821	0.011976	0.0692953	1	8520	tags=54%, list=42%, signal=93%
KEGG_GLYOXYLATE_AND_DICARBOXYLATE_METABOLISM	KEGG_GLYOXYLATE_AND_DICARBOXYLATE_METABOLISM		16	-0.524611	-1.5464	0.0352304	0.0697208	1	7393	tags=75%, list=36%, signal=118%
REACTOME_CLEAVAGE_OF_GROWING_TRANSCRIPT_IN_THE_TERMINATION_REGION_	REACTOME_CLEAVAGE_OF_GROWING_TRANSCRIPT_IN_THE_TERMINATION_REGION_		43	-0.397965	-1.54261	0.0353982	0.0710114	1	8078	tags=65%, list=40%, signal=108%
REACTOME_FORMATION_OF_THE_HIV1_EARLY_ELONGATION_COMPLEX	REACTOME_FORMATION_OF_THE_HIV1_EARLY_ELONGATION_COMPLEX		33	-0.435474	-1.53746	0	0.0733686	1	6776	tags=55%, list=33%, signal=82%
REACTOME_DESTABILIZATION_OF_MRNA_BY_BRF1	REACTOME_DESTABILIZATION_OF_MRNA_BY_BRF1		17	-0.521926	-1.53608	0.0505618	0.0736242	1	1481	tags=29%, list=7%, signal=32%
REACTOME_TCA_CYCLE_AND_RESPIRATORY_ELECTRON_TRANSPORT	REACTOME_TCA_CYCLE_AND_RESPIRATORY_ELECTRON_TRANSPORT		120	-0.331093	-1.53474	0	0.0736454	1	10028	tags=69%, list=49%, signal=136%
KEGG_STEROID_BIOSYNTHESIS	KEGG_STEROID_BIOSYNTHESIS		16	-0.530633	-1.53315	0.0403458	0.0740652	1	2310	tags=50%, list=11%, signal=56%
PID_P53_REGULATION_PATHWAY	PID_P53_REGULATION_PATHWAY		59	-0.362026	-1.52546	0.0169492	0.0774758	1	1639	tags=15%, list=8%, signal=17%
REACTOME_SHC1_EVENTS_IN_EGFR_SIGNALING	REACTOME_SHC1_EVENTS_IN_EGFR_SIGNALING		15	-0.544308	-1.52545	0.0366492	0.0769975	1	1805	tags=27%, list=9%, signal=29%
REACTOME_RECRUITMENT_OF_MITOTIC_CENTROSOME_PROTEINS_AND_COMPLEXES	REACTOME_RECRUITMENT_OF_MITOTIC_CENTROSOME_PROTEINS_AND_COMPLEXES		63	-0.367833	-1.52421	0.0108696	0.0772363	1	2595	tags=25%, list=13%, signal=29%
REACTOME_PURINE_METABOLISM	REACTOME_PURINE_METABOLISM		33	-0.421879	-1.52373	0.016	0.0770653	1	4931	tags=48%, list=24%, signal=64%
REACTOME_MEIOTIC_SYNAPSIS	REACTOME_MEIOTIC_SYNAPSIS		62	-0.384139	-1.52236	0.00571429	0.077074	1	4195	tags=42%, list=21%, signal=53%
BIOCARTA_ATM_PATHWAY	BIOCARTA_ATM_PATHWAY		20	-0.48143	-1.52224	0.0371517	0.0766465	1	1442	tags=25%, list=7%, signal=27%
REACTOME_RNA_POL_III_TRANSCRIPTION_INITIATION_FROM_TYPE_2_PROMOTER	REACTOME_RNA_POL_III_TRANSCRIPTION_INITIATION_FROM_TYPE_2_PROMOTER		23	-0.467464	-1.51889	0.0376176	0.0779933	1	6362	tags=61%, list=31%, signal=89%
REACTOME_GLUCOSE_TRANSPORT	REACTOME_GLUCOSE_TRANSPORT		38	-0.41765	-1.51583	0.0252101	0.0792352	1	4331	tags=42%, list=21%, signal=53%
KEGG_LYSINE_DEGRADATION	KEGG_LYSINE_DEGRADATION		44	-0.387188	-1.51495	0.0339806	0.0792917	1	5442	tags=45%, list=27%, signal=62%
REACTOME_GLUCONEOGENESIS	REACTOME_GLUCONEOGENESIS		31	-0.429266	-1.50214	0.0315789	0.0856303	1	4013	tags=52%, list=20%, signal=64%
REACTOME_GLUCOSE_METABOLISM	REACTOME_GLUCOSE_METABOLISM		64	-0.359557	-1.49729	0.0169492	0.087833	1	4963	tags=44%, list=24%, signal=58%
KEGG_P53_SIGNALING_PATHWAY	KEGG_P53_SIGNALING_PATHWAY		68	-0.351897	-1.49602	0.0240964	0.0881371	1	3510	tags=35%, list=17%, signal=43%
REACTOME_SYNTHESIS_OF_BILE_ACIDS_AND_BILE_SALTS_VIA_7ALPHA_HYDROXYCHOLESTEROL	REACTOME_SYNTHESIS_OF_BILE_ACIDS_AND_BILE_SALTS_VIA_7ALPHA_HYDROXYCHOLESTEROL		15	-0.525913	-1.49329	0.0756757	0.0891863	1	1803	tags=33%, list=9%, signal=37%
REACTOME_APOPTOSIS	REACTOME_APOPTOSIS		141	-0.310761	-1.48916	0	0.0912629	1	4378	tags=32%, list=22%, signal=40%
BIOCARTA_PROTEASOME_PATHWAY	BIOCARTA_PROTEASOME_PATHWAY		28	-0.431752	-1.48283	0.0369128	0.0940664	1	10040	tags=82%, list=49%, signal=162%
REACTOME_CONVERSION_FROM_APC_C_CDC20_TO_APC_C_CDH1_IN_LATE_ANAPHASE	REACTOME_CONVERSION_FROM_APC_C_CDC20_TO_APC_C_CDH1_IN_LATE_ANAPHASE		16	-0.521043	-1.47912	0.0684524	0.0958414	1	1514	tags=19%, list=7%, signal=20%
KEGG_OOCYTE_MEIOSIS	KEGG_OOCYTE_MEIOSIS		111	-0.316989	-1.47618	0.00826446	0.0972242	1	2420	tags=23%, list=12%, signal=25%
REACTOME_SYNTHESIS_AND_INTERCONVERSION_OF_NUCLEOTIDE_DI_AND_TRIPHOSPHATES	REACTOME_SYNTHESIS_AND_INTERCONVERSION_OF_NUCLEOTIDE_DI_AND_TRIPHOSPHATES		17	-0.518754	-1.47446	0.0451977	0.097707	1	6413	tags=71%, list=32%, signal=103%
REACTOME_LOSS_OF_NLP_FROM_MITOTIC_CENTROSOMES	REACTOME_LOSS_OF_NLP_FROM_MITOTIC_CENTROSOMES		56	-0.356983	-1.47178	0.015544	0.0988229	1	2595	tags=25%, list=13%, signal=29%
REACTOME_AUTODEGRADATION_OF_THE_E3_UBIQUITIN_LIGASE_COP1	REACTOME_AUTODEGRADATION_OF_THE_E3_UBIQUITIN_LIGASE_COP1		47	-0.372415	-1.46783	0.0140187	0.100867	1	10448	tags=79%, list=52%, signal=162%
REACTOME_PYRUVATE_METABOLISM_AND_CITRIC_ACID_TCA_CYCLE	REACTOME_PYRUVATE_METABOLISM_AND_CITRIC_ACID_TCA_CYCLE		40	-0.379958	-1.46001	0.0290456	0.105316	1	5268	tags=52%, list=26%, signal=71%
REACTOME_AMINO_ACID_TRANSPORT_ACROSS_THE_PLASMA_MEMBRANE	REACTOME_AMINO_ACID_TRANSPORT_ACROSS_THE_PLASMA_MEMBRANE		30	-0.421721	-1.45399	0.0424028	0.108438	1	2363	tags=30%, list=12%, signal=34%
KEGG_RIG_I_LIKE_RECEPTOR_SIGNALING_PATHWAY	KEGG_RIG_I_LIKE_RECEPTOR_SIGNALING_PATHWAY		70	-0.334827	-1.44292	0.0243902	0.115763	1	5342	tags=36%, list=26%, signal=48%
REACTOME_METABOLISM_OF_POLYAMINES	REACTOME_METABOLISM_OF_POLYAMINES		15	-0.497922	-1.43721	0.0966851	0.119112	1	7092	tags=60%, list=35%, signal=92%
REACTOME_BIOSYNTHESIS_OF_THE_N_GLYCAN_PRECURSOR_DOLICHOL_LIPID_LINKED_OLIGOSACCHARIDE_LLO_AND_TRANSFER_TO_A_NASCENT_PROTEIN	REACTOME_BIOSYNTHESIS_OF_THE_N_GLYCAN_PRECURSOR_DOLICHOL_LIPID_LINKED_OLIGOSACCHARIDE_LLO_AND_TRANSFER_TO_A_NASCENT_PROTEIN		27	-0.407151	-1.43657	0.08	0.118923	1	4630	tags=56%, list=23%, signal=72%
KEGG_ARGININE_AND_PROLINE_METABOLISM	KEGG_ARGININE_AND_PROLINE_METABOLISM		52	-0.359606	-1.43236	0.0456621	0.121199	1	2735	tags=27%, list=13%, signal=31%
REACTOME_ACTIVATION_OF_BH3_ONLY_PROTEINS	REACTOME_ACTIVATION_OF_BH3_ONLY_PROTEINS		16	-0.493361	-1.43185	0.099723	0.120928	1	4958	tags=56%, list=24%, signal=74%
KEGG_PORPHYRIN_AND_CHLOROPHYLL_METABOLISM	KEGG_PORPHYRIN_AND_CHLOROPHYLL_METABOLISM		28	-0.420467	-1.42687	0.0549828	0.123987	1	3698	tags=43%, list=18%, signal=52%
KEGG_PURINE_METABOLISM	KEGG_PURINE_METABOLISM		154	-0.28893	-1.41943	0	0.129177	1	3408	tags=34%, list=17%, signal=40%
BIOCARTA_DEATH_PATHWAY	BIOCARTA_DEATH_PATHWAY		33	-0.388943	-1.41305	0.0509091	0.133249	1	4257	tags=39%, list=21%, signal=50%
REACTOME_VIF_MEDIATED_DEGRADATION_OF_APOBEC3G	REACTOME_VIF_MEDIATED_DEGRADATION_OF_APOBEC3G		49	-0.357627	-1.40883	0.0502092	0.135698	1	10448	tags=78%, list=52%, signal=160%
REACTOME_DESTABILIZATION_OF_MRNA_BY_AUF1_HNRNP_D0	REACTOME_DESTABILIZATION_OF_MRNA_BY_AUF1_HNRNP_D0		49	-0.363374	-1.40657	0.0588235	0.136837	1	10666	tags=80%, list=53%, signal=167%
PID_CIRCADIAN_PATHWAY	PID_CIRCADIAN_PATHWAY		15	-0.505213	-1.40165	0.0925373	0.140136	1	1850	tags=27%, list=9%, signal=29%
BIOCARTA_G1_PATHWAY	BIOCARTA_G1_PATHWAY		28	-0.409751	-1.39915	0.0793103	0.14161	1	4423	tags=50%, list=22%, signal=64%
KEGG_DRUG_METABOLISM_OTHER_ENZYMES	KEGG_DRUG_METABOLISM_OTHER_ENZYMES		39	-0.369667	-1.39293	0.0708661	0.145748	1	3916	tags=38%, list=19%, signal=48%
REACTOME_AMINO_ACID_AND_OLIGOPEPTIDE_SLC_TRANSPORTERS	REACTOME_AMINO_ACID_AND_OLIGOPEPTIDE_SLC_TRANSPORTERS		48	-0.35215	-1.39108	0.0708333	0.146561	1	3449	tags=29%, list=17%, signal=35%
PID_HIF1A_PATHWAY	PID_HIF1A_PATHWAY		19	-0.443155	-1.38131	0.0875	0.154333	1	4818	tags=32%, list=24%, signal=41%
KEGG_SYSTEMIC_LUPUS_ERYTHEMATOSUS	KEGG_SYSTEMIC_LUPUS_ERYTHEMATOSUS		107	-0.30007	-1.37585	0.0186916	0.158539	1	3512	tags=38%, list=17%, signal=46%
PID_TAP63_PATHWAY	PID_TAP63_PATHWAY		54	-0.340513	-1.37499	0.0318182	0.158488	1	2591	tags=28%, list=13%, signal=32%
REACTOME_MRNA_CAPPING	REACTOME_MRNA_CAPPING		29	-0.400231	-1.37428	0.0935484	0.158292	1	8331	tags=62%, list=41%, signal=105%
REACTOME_FACTORS_INVOLVED_IN_MEGAKARYOCYTE_DEVELOPMENT_AND_PLATELET_PRODUCTION	REACTOME_FACTORS_INVOLVED_IN_MEGAKARYOCYTE_DEVELOPMENT_AND_PLATELET_PRODUCTION		120	-0.292172	-1.36935	0.010101	0.161614	1	3348	tags=29%, list=17%, signal=35%
BIOCARTA_RACCYCD_PATHWAY	BIOCARTA_RACCYCD_PATHWAY		26	-0.40455	-1.36736	0.0726644	0.162735	1	4601	tags=42%, list=23%, signal=55%
REACTOME_ENDOSOMAL_SORTING_COMPLEX_REQUIRED_FOR_TRANSPORT_ESCRT	REACTOME_ENDOSOMAL_SORTING_COMPLEX_REQUIRED_FOR_TRANSPORT_ESCRT		26	-0.406572	-1.36055	0.0801282	0.16871	1	10434	tags=73%, list=51%, signal=150%
BIOCARTA_STRESS_PATHWAY	BIOCARTA_STRESS_PATHWAY		25	-0.406604	-1.35115	0.112903	0.177352	1	4738	tags=32%, list=23%, signal=42%
PID_MYC_PATHWAY	PID_MYC_PATHWAY		25	-0.414851	-1.34838	0.107023	0.17941	1	4865	tags=40%, list=24%, signal=53%
ST_G_ALPHA_I_PATHWAY	ST_G_ALPHA_I_PATHWAY		35	-0.368425	-1.34155	0.0708661	0.185358	1	1712	tags=26%, list=8%, signal=28%
BIOCARTA_FAS_PATHWAY	BIOCARTA_FAS_PATHWAY		30	-0.389436	-1.34051	0.118812	0.185531	1	4601	tags=50%, list=23%, signal=65%
REACTOME_RNA_POL_III_CHAIN_ELONGATION	REACTOME_RNA_POL_III_CHAIN_ELONGATION		17	-0.447662	-1.33956	0.136872	0.185573	1	6362	tags=59%, list=31%, signal=86%
REACTOME_RNA_POL_III_TRANSCRIPTION_TERMINATION	REACTOME_RNA_POL_III_TRANSCRIPTION_TERMINATION		19	-0.432827	-1.33886	0.113636	0.185431	1	6362	tags=58%, list=31%, signal=84%
SA_CASPASE_CASCADE	SA_CASPASE_CASCADE		19	-0.436291	-1.33699	0.151815	0.186392	1	5282	tags=47%, list=26%, signal=64%
REACTOME_POST_TRANSLATIONAL_MODIFICATION_SYNTHESIS_OF_GPI_ANCHORED_PROTEINS	REACTOME_POST_TRANSLATIONAL_MODIFICATION_SYNTHESIS_OF_GPI_ANCHORED_PROTEINS		26	-0.397868	-1.32859	0.0943396	0.193964	1	7932	tags=54%, list=39%, signal=88%
REACTOME_DEADENYLATION_OF_MRNA	REACTOME_DEADENYLATION_OF_MRNA		19	-0.43723	-1.32644	0.127273	0.195435	1	4948	tags=37%, list=24%, signal=49%
REACTOME_CTNNB1_PHOSPHORYLATION_CASCADE	REACTOME_CTNNB1_PHOSPHORYLATION_CASCADE		16	-0.456706	-1.32638	0.107784	0.194606	1	6306	tags=38%, list=31%, signal=54%
REACTOME_SIGNALLING_TO_RAS	REACTOME_SIGNALLING_TO_RAS		26	-0.393929	-1.32222	0.0993378	0.197891	1	1805	tags=19%, list=9%, signal=21%
REACTOME_INFLUENZA_VIRAL_RNA_TRANSCRIPTION_AND_REPLICATION	REACTOME_INFLUENZA_VIRAL_RNA_TRANSCRIPTION_AND_REPLICATION		100	-0.28635	-1.32052	0.0340136	0.198672	1	12824	tags=79%, list=63%, signal=214%
REACTOME_APOPTOTIC_EXECUTION_PHASE	REACTOME_APOPTOTIC_EXECUTION_PHASE		50	-0.330228	-1.3201	0.0782609	0.198139	1	4378	tags=36%, list=22%, signal=46%
REACTOME_PHASE_II_CONJUGATION	REACTOME_PHASE_II_CONJUGATION		53	-0.322673	-1.31917	0.0585366	0.198418	1	3544	tags=32%, list=17%, signal=39%
REACTOME_ACTIVATION_OF_NF_KAPPAB_IN_B_CELLS	REACTOME_ACTIVATION_OF_NF_KAPPAB_IN_B_CELLS		62	-0.310495	-1.30953	0.0797872	0.208289	1	8520	tags=56%, list=42%, signal=97%
KEGG_GLYCINE_SERINE_AND_THREONINE_METABOLISM	KEGG_GLYCINE_SERINE_AND_THREONINE_METABOLISM		31	-0.373607	-1.30854	0.115702	0.208511	1	1725	tags=32%, list=9%, signal=35%
REACTOME_RNA_POL_III_TRANSCRIPTION	REACTOME_RNA_POL_III_TRANSCRIPTION		33	-0.366486	-1.30767	0.124498	0.208575	1	6362	tags=48%, list=31%, signal=71%
REACTOME_METABOLISM_OF_MRNA	REACTOME_METABOLISM_OF_MRNA		208	-0.258722	-1.30393	0	0.211777	1	10677	tags=51%, list=53%, signal=107%
REACTOME_MRNA_3_END_PROCESSING	REACTOME_MRNA_3_END_PROCESSING		34	-0.364825	-1.3003	0.128814	0.214768	1	8078	tags=62%, list=40%, signal=102%
REACTOME_SYNTHESIS_OF_PC	REACTOME_SYNTHESIS_OF_PC		18	-0.426712	-1.29187	0.147541	0.223829	1	4520	tags=39%, list=22%, signal=50%
KEGG_GLYCEROPHOSPHOLIPID_METABOLISM	KEGG_GLYCEROPHOSPHOLIPID_METABOLISM		73	-0.293328	-1.2768	0.0559006	0.240877	1	4677	tags=38%, list=23%, signal=50%
PID_HIV_NEF_PATHWAY	PID_HIV_NEF_PATHWAY		35	-0.351685	-1.27481	0.117188	0.242332	1	4257	tags=37%, list=21%, signal=47%
PID_RB_1PATHWAY	PID_RB_1PATHWAY		64	-0.306306	-1.27271	0.0982659	0.243651	1	4999	tags=38%, list=25%, signal=50%
REACTOME_PERK_REGULATED_GENE_EXPRESSION	REACTOME_PERK_REGULATED_GENE_EXPRESSION		27	-0.372718	-1.2726	0.171521	0.242669	1	2359	tags=26%, list=12%, signal=29%
KEGG_GALACTOSE_METABOLISM	KEGG_GALACTOSE_METABOLISM		26	-0.378117	-1.26512	0.161512	0.250529	1	4724	tags=42%, list=23%, signal=55%
REACTOME_PIP3_ACTIVATES_AKT_SIGNALING	REACTOME_PIP3_ACTIVATES_AKT_SIGNALING		27	-0.356649	-1.26483	0.137255	0.249742	1	3641	tags=30%, list=18%, signal=36%
REACTOME_HIV_INFECTION	REACTOME_HIV_INFECTION		193	-0.25206	-1.26026	0.037037	0.254673	1	8797	tags=58%, list=43%, signal=101%
REACTOME_PI3K_EVENTS_IN_ERBB2_SIGNALING	REACTOME_PI3K_EVENTS_IN_ERBB2_SIGNALING		42	-0.3297	-1.25517	0.136564	0.260277	1	2510	tags=24%, list=12%, signal=27%
REACTOME_SLC_MEDIATED_TRANSMEMBRANE_TRANSPORT	REACTOME_SLC_MEDIATED_TRANSMEMBRANE_TRANSPORT		235	-0.242113	-1.25209	0	0.263138	1	4670	tags=33%, list=23%, signal=43%
REACTOME_ACTIVATION_OF_GENES_BY_ATF4	REACTOME_ACTIVATION_OF_GENES_BY_ATF4		24	-0.385542	-1.24963	0.15873	0.26514	1	2359	tags=29%, list=12%, signal=33%
REACTOME_TERMINATION_OF_O_GLYCAN_BIOSYNTHESIS	REACTOME_TERMINATION_OF_O_GLYCAN_BIOSYNTHESIS		21	-0.396824	-1.2493	0.165541	0.264492	1	1633	tags=29%, list=8%, signal=31%
PID_A6B1_A6B4_INTEGRIN_PATHWAY	PID_A6B1_A6B4_INTEGRIN_PATHWAY		46	-0.324048	-1.24318	0.11215	0.271137	1	2510	tags=30%, list=12%, signal=35%
REACTOME_SHC1_EVENTS_IN_ERBB4_SIGNALING	REACTOME_SHC1_EVENTS_IN_ERBB4_SIGNALING		20	-0.399028	-1.23915	0.186782	0.275518	1	2055	tags=20%, list=10%, signal=22%
REACTOME_REGULATION_OF_APOPTOSIS	REACTOME_REGULATION_OF_APOPTOSIS		56	-0.298894	-1.23029	0.146226	0.286802	1	10776	tags=73%, list=53%, signal=156%
KEGG_GLUTATHIONE_METABOLISM	KEGG_GLUTATHIONE_METABOLISM		47	-0.313343	-1.22181	0.145374	0.297747	1	2735	tags=32%, list=13%, signal=37%
ST_TUMOR_NECROSIS_FACTOR_PATHWAY	ST_TUMOR_NECROSIS_FACTOR_PATHWAY		29	-0.344857	-1.22142	0.149091	0.297047	1	4746	tags=31%, list=23%, signal=40%
PID_CERAMIDE_PATHWAY	PID_CERAMIDE_PATHWAY		48	-0.306949	-1.21804	0.131068	0.300694	1	4615	tags=38%, list=23%, signal=48%
REACTOME_CELL_CELL_JUNCTION_ORGANIZATION	REACTOME_CELL_CELL_JUNCTION_ORGANIZATION		55	-0.307321	-1.21799	0.141463	0.29951	1	2725	tags=31%, list=13%, signal=36%
REACTOME_GLYCEROPHOSPHOLIPID_BIOSYNTHESIS	REACTOME_GLYCEROPHOSPHOLIPID_BIOSYNTHESIS		82	-0.281481	-1.21582	0.0884354	0.301267	1	5893	tags=41%, list=29%, signal=58%
KEGG_DORSO_VENTRAL_AXIS_FORMATION	KEGG_DORSO_VENTRAL_AXIS_FORMATION		23	-0.375994	-1.21305	0.219355	0.30414	1	1468	tags=22%, list=7%, signal=23%
REACTOME_RNA_POL_I_TRANSCRIPTION_INITIATION	REACTOME_RNA_POL_I_TRANSCRIPTION_INITIATION		23	-0.367786	-1.21098	0.208861	0.305918	1	6759	tags=57%, list=33%, signal=85%
KEGG_BASAL_TRANSCRIPTION_FACTORS	KEGG_BASAL_TRANSCRIPTION_FACTORS		34	-0.332529	-1.20791	0.192029	0.309066	1	2702	tags=29%, list=13%, signal=34%
PID_TRAIL_PATHWAY	PID_TRAIL_PATHWAY		28	-0.355222	-1.20768	0.190972	0.308158	1	4425	tags=36%, list=22%, signal=46%
KEGG_THYROID_CANCER	KEGG_THYROID_CANCER		29	-0.353551	-1.20689	0.223404	0.308029	1	4735	tags=41%, list=23%, signal=54%
PID_ERBB_NETWORK_PATHWAY	PID_ERBB_NETWORK_PATHWAY		15	-0.425532	-1.19734	0.232044	0.320821	1	2510	tags=33%, list=12%, signal=38%
PID_HDAC_CLASSIII_PATHWAY	PID_HDAC_CLASSIII_PATHWAY		25	-0.355193	-1.19426	0.202703	0.324158	1	2543	tags=16%, list=13%, signal=18%
ST_FAS_SIGNALING_PATHWAY	ST_FAS_SIGNALING_PATHWAY		64	-0.287175	-1.18936	0.107345	0.330627	1	4746	tags=38%, list=23%, signal=49%
REACTOME_SIGNALING_BY_TGF_BETA_RECEPTOR_COMPLEX	REACTOME_SIGNALING_BY_TGF_BETA_RECEPTOR_COMPLEX		60	-0.28915	-1.18922	0.128492	0.329568	1	4542	tags=28%, list=22%, signal=36%
PID_TELOMERASE_PATHWAY	PID_TELOMERASE_PATHWAY		68	-0.280386	-1.182	0.165746	0.33944	1	6644	tags=40%, list=33%, signal=59%
REACTOME_METABOLISM_OF_AMINO_ACIDS_AND_DERIVATIVES	REACTOME_METABOLISM_OF_AMINO_ACIDS_AND_DERIVATIVES		191	-0.232279	-1.18075	0.0701754	0.340397	1	2840	tags=22%, list=14%, signal=25%
REACTOME_SYNTHESIS_OF_GLYCOSYLPHOSPHATIDYLINOSITOL_GPI	REACTOME_SYNTHESIS_OF_GLYCOSYLPHOSPHATIDYLINOSITOL_GPI		17	-0.404449	-1.17752	0.254237	0.344327	1	7369	tags=53%, list=36%, signal=83%
REACTOME_METAL_ION_SLC_TRANSPORTERS	REACTOME_METAL_ION_SLC_TRANSPORTERS		21	-0.36999	-1.17274	0.228013	0.350542	1	7842	tags=52%, list=39%, signal=85%
REACTOME_GLUTATHIONE_CONJUGATION	REACTOME_GLUTATHIONE_CONJUGATION		21	-0.375965	-1.16874	0.246057	0.355625	1	2396	tags=33%, list=12%, signal=38%
REACTOME_MICRORNA_MIRNA_BIOGENESIS	REACTOME_MICRORNA_MIRNA_BIOGENESIS		22	-0.368277	-1.16672	0.25	0.357796	1	6005	tags=41%, list=30%, signal=58%
KEGG_SPHINGOLIPID_METABOLISM	KEGG_SPHINGOLIPID_METABOLISM		35	-0.315633	-1.16649	0.238462	0.356698	1	1671	tags=23%, list=8%, signal=25%
BIOCARTA_TID_PATHWAY	BIOCARTA_TID_PATHWAY		19	-0.392363	-1.16444	0.260606	0.358732	1	4423	tags=37%, list=22%, signal=47%
PID_DELTA_NP63_PATHWAY	PID_DELTA_NP63_PATHWAY		47	-0.298666	-1.15317	0.212963	0.375982	1	2591	tags=28%, list=13%, signal=32%
KEGG_SPLICEOSOME	KEGG_SPLICEOSOME		123	-0.244698	-1.15261	0.168539	0.375483	1	7919	tags=46%, list=39%, signal=74%
REACTOME_BRANCHED_CHAIN_AMINO_ACID_CATABOLISM	REACTOME_BRANCHED_CHAIN_AMINO_ACID_CATABOLISM		17	-0.394855	-1.15061	0.285333	0.377587	1	6479	tags=53%, list=32%, signal=78%
REACTOME_SIGNALLING_TO_P38_VIA_RIT_AND_RIN	REACTOME_SIGNALLING_TO_P38_VIA_RIT_AND_RIN		15	-0.400434	-1.14535	0.276423	0.384553	1	1805	tags=20%, list=9%, signal=22%
PID_CASPASE_PATHWAY	PID_CASPASE_PATHWAY		52	-0.285018	-1.13936	0.227053	0.393461	1	4257	tags=37%, list=21%, signal=46%
REACTOME_ARMS_MEDIATED_ACTIVATION	REACTOME_ARMS_MEDIATED_ACTIVATION		17	-0.379298	-1.13597	0.295522	0.397882	1	1805	tags=18%, list=9%, signal=19%
KEGG_PENTOSE_AND_GLUCURONATE_INTERCONVERSIONS	KEGG_PENTOSE_AND_GLUCURONATE_INTERCONVERSIONS		15	-0.391625	-1.13087	0.308571	0.405026	1	4167	tags=53%, list=21%, signal=67%
REACTOME_PLATELET_SENSITIZATION_BY_LDL	REACTOME_PLATELET_SENSITIZATION_BY_LDL		16	-0.384339	-1.12759	0.308311	0.409246	1	4793	tags=38%, list=24%, signal=49%
REACTOME_TRANSFERRIN_ENDOCYTOSIS_AND_RECYCLING	REACTOME_TRANSFERRIN_ENDOCYTOSIS_AND_RECYCLING		25	-0.347755	-1.12577	0.265372	0.411162	1	2424	tags=16%, list=12%, signal=18%
REACTOME_TRANSPORT_OF_GLUCOSE_AND_OTHER_SUGARS_BILE_SALTS_AND_ORGANIC_ACIDS_METAL_IONS_AND_AMINE_COMPOUNDS	REACTOME_TRANSPORT_OF_GLUCOSE_AND_OTHER_SUGARS_BILE_SALTS_AND_ORGANIC_ACIDS_METAL_IONS_AND_AMINE_COMPOUNDS		86	-0.249922	-1.11903	0.222973	0.421946	1	4520	tags=35%, list=22%, signal=45%
BIOCARTA_CERAMIDE_PATHWAY	BIOCARTA_CERAMIDE_PATHWAY		22	-0.357748	-1.11689	0.299065	0.424258	1	4615	tags=32%, list=23%, signal=41%
KEGG_MATURITY_ONSET_DIABETES_OF_THE_YOUNG	KEGG_MATURITY_ONSET_DIABETES_OF_THE_YOUNG		23	-0.344365	-1.11398	0.303125	0.427915	1	2383	tags=30%, list=12%, signal=34%
REACTOME_PEROXISOMAL_LIPID_METABOLISM	REACTOME_PEROXISOMAL_LIPID_METABOLISM		20	-0.366773	-1.11325	0.288401	0.427638	1	634	tags=15%, list=3%, signal=15%
PID_ECADHERIN_KERATINOCYTE_PATHWAY	PID_ECADHERIN_KERATINOCYTE_PATHWAY		21	-0.354388	-1.11106	0.29703	0.430103	1	763	tags=19%, list=4%, signal=20%
REACTOME_3_UTR_MEDIATED_TRANSLATIONAL_REGULATION	REACTOME_3_UTR_MEDIATED_TRANSLATIONAL_REGULATION		104	-0.237641	-1.10932	0.221374	0.431956	1	12824	tags=78%, list=63%, signal=211%
REACTOME_MHC_CLASS_II_ANTIGEN_PRESENTATION	REACTOME_MHC_CLASS_II_ANTIGEN_PRESENTATION		87	-0.253157	-1.10845	0.237805	0.431813	1	1322	tags=14%, list=7%, signal=15%
REACTOME_CROSS_PRESENTATION_OF_SOLUBLE_EXOGENOUS_ANTIGENS_ENDOSOMES	REACTOME_CROSS_PRESENTATION_OF_SOLUBLE_EXOGENOUS_ANTIGENS_ENDOSOMES		46	-0.283008	-1.10447	0.232558	0.437801	1	8520	tags=59%, list=42%, signal=101%
PID_P38_ALPHA_BETA_DOWNSTREAM_PATHWAY	PID_P38_ALPHA_BETA_DOWNSTREAM_PATHWAY		38	-0.305144	-1.10116	0.300813	0.442604	1	2246	tags=24%, list=11%, signal=27%
REACTOME_ENOS_ACTIVATION_AND_REGULATION	REACTOME_ENOS_ACTIVATION_AND_REGULATION		19	-0.362626	-1.09496	0.307263	0.452638	1	2802	tags=32%, list=14%, signal=37%
KEGG_CYTOSOLIC_DNA_SENSING_PATHWAY	KEGG_CYTOSOLIC_DNA_SENSING_PATHWAY		53	-0.270421	-1.09397	0.296943	0.452866	1	5020	tags=38%, list=25%, signal=50%
REACTOME_RNA_POL_III_TRANSCRIPTION_INITIATION_FROM_TYPE_3_PROMOTER	REACTOME_RNA_POL_III_TRANSCRIPTION_INITIATION_FROM_TYPE_3_PROMOTER		26	-0.322014	-1.09233	0.325175	0.454397	1	7571	tags=50%, list=37%, signal=80%
REACTOME_FORMATION_OF_THE_TERNARY_COMPLEX_AND_SUBSEQUENTLY_THE_43S_COMPLEX	REACTOME_FORMATION_OF_THE_TERNARY_COMPLEX_AND_SUBSEQUENTLY_THE_43S_COMPLEX		48	-0.276627	-1.08758	0.339207	0.462219	1	12704	tags=81%, list=63%, signal=217%
REACTOME_SULFUR_AMINO_ACID_METABOLISM	REACTOME_SULFUR_AMINO_ACID_METABOLISM		24	-0.326361	-1.08652	0.327536	0.462695	1	1119	tags=21%, list=6%, signal=22%
PID_HDAC_CLASSI_PATHWAY	PID_HDAC_CLASSI_PATHWAY		66	-0.251177	-1.08283	0.3	0.468132	1	6269	tags=36%, list=31%, signal=52%
REACTOME_TRANSPORT_OF_VITAMINS_NUCLEOSIDES_AND_RELATED_MOLECULES	REACTOME_TRANSPORT_OF_VITAMINS_NUCLEOSIDES_AND_RELATED_MOLECULES		31	-0.31052	-1.08072	0.313869	0.47062	1	2354	tags=29%, list=12%, signal=33%
BIOCARTA_41BB_PATHWAY	BIOCARTA_41BB_PATHWAY		17	-0.360182	-1.07975	0.350133	0.470844	1	6162	tags=35%, list=30%, signal=51%
REACTOME_PYRUVATE_METABOLISM	REACTOME_PYRUVATE_METABOLISM		18	-0.354979	-1.07403	0.354651	0.480964	1	3896	tags=44%, list=19%, signal=55%
KEGG_BLADDER_CANCER	KEGG_BLADDER_CANCER		42	-0.276187	-1.07371	0.334842	0.479931	1	1805	tags=24%, list=9%, signal=26%
REACTOME_ACTIVATED_TAK1_MEDIATES_P38_MAPK_ACTIVATION	REACTOME_ACTIVATED_TAK1_MEDIATES_P38_MAPK_ACTIVATION		17	-0.366893	-1.06947	0.380682	0.48692	1	4738	tags=35%, list=23%, signal=46%
KEGG_HUNTINGTONS_DISEASE	KEGG_HUNTINGTONS_DISEASE		172	-0.213959	-1.06802	0.236364	0.48818	1	10027	tags=60%, list=49%, signal=119%
REACTOME_PROLONGED_ERK_ACTIVATION_EVENTS	REACTOME_PROLONGED_ERK_ACTIVATION_EVENTS		19	-0.34634	-1.06713	0.332353	0.488329	1	1805	tags=16%, list=9%, signal=17%
REACTOME_METABOLISM_OF_PROTEINS	REACTOME_METABOLISM_OF_PROTEINS		419	-0.195675	-1.06605	0	0.489036	1	5003	tags=25%, list=25%, signal=32%
KEGG_GLYCOLYSIS_GLUCONEOGENESIS	KEGG_GLYCOLYSIS_GLUCONEOGENESIS		61	-0.257321	-1.06273	0.338308	0.494017	1	4013	tags=34%, list=20%, signal=43%
REACTOME_DOWNSTREAM_SIGNALING_EVENTS_OF_B_CELL_RECEPTOR_BCR	REACTOME_DOWNSTREAM_SIGNALING_EVENTS_OF_B_CELL_RECEPTOR_BCR		93	-0.239464	-1.05591	0.305556	0.506214	1	8520	tags=53%, list=42%, signal=90%
REACTOME_SIGNALLING_TO_ERKS	REACTOME_SIGNALLING_TO_ERKS		35	-0.287971	-1.05227	0.363296	0.511899	1	1805	tags=14%, list=9%, signal=16%
REACTOME_FORMATION_OF_TRANSCRIPTION_COUPLED_NER_TC_NER_REPAIR_COMPLEX	REACTOME_FORMATION_OF_TRANSCRIPTION_COUPLED_NER_TC_NER_REPAIR_COMPLEX		28	-0.301441	-1.04993	0.373333	0.515186	1	8331	tags=50%, list=41%, signal=85%
REACTOME_ACTIVATION_OF_THE_MRNA_UPON_BINDING_OF_THE_CAP_BINDING_COMPLEX_AND_EIFS_AND_SUBSEQUENT_BINDING_TO_43S	REACTOME_ACTIVATION_OF_THE_MRNA_UPON_BINDING_OF_THE_CAP_BINDING_COMPLEX_AND_EIFS_AND_SUBSEQUENT_BINDING_TO_43S		56	-0.257149	-1.04506	0.39801	0.523758	1	12824	tags=86%, list=63%, signal=232%
REACTOME_O_LINKED_GLYCOSYLATION_OF_MUCINS	REACTOME_O_LINKED_GLYCOSYLATION_OF_MUCINS		55	-0.251827	-1.03937	0.39196	0.533969	1	1633	tags=15%, list=8%, signal=16%
KEGG_BIOSYNTHESIS_OF_UNSATURATED_FATTY_ACIDS	KEGG_BIOSYNTHESIS_OF_UNSATURATED_FATTY_ACIDS		20	-0.336037	-1.03362	0.406349	0.544666	1	5482	tags=55%, list=27%, signal=75%
KEGG_PROXIMAL_TUBULE_BICARBONATE_RECLAMATION	KEGG_PROXIMAL_TUBULE_BICARBONATE_RECLAMATION		23	-0.312478	-1.02922	0.403077	0.552148	1	3625	tags=35%, list=18%, signal=42%
REACTOME_SHC_RELATED_EVENTS	REACTOME_SHC_RELATED_EVENTS		16	-0.349149	-1.02214	0.449198	0.565331	1	1805	tags=19%, list=9%, signal=21%
KEGG_RIBOFLAVIN_METABOLISM	KEGG_RIBOFLAVIN_METABOLISM		16	-0.356181	-1.02169	0.409972	0.564442	1	5129	tags=38%, list=25%, signal=50%
KEGG_VALINE_LEUCINE_AND_ISOLEUCINE_DEGRADATION	KEGG_VALINE_LEUCINE_AND_ISOLEUCINE_DEGRADATION		44	-0.268645	-1.02001	0.467593	0.566409	1	4703	tags=34%, list=23%, signal=44%
REACTOME_HOST_INTERACTIONS_OF_HIV_FACTORS	REACTOME_HOST_INTERACTIONS_OF_HIV_FACTORS		120	-0.215925	-1.01093	0.489583	0.584297	1	8777	tags=58%, list=43%, signal=101%
PID_EPHA2_FWD_PATHWAY	PID_EPHA2_FWD_PATHWAY		19	-0.322525	-1.00855	0.428571	0.587732	1	6318	tags=53%, list=31%, signal=76%
KEGG_ALPHA_LINOLENIC_ACID_METABOLISM	KEGG_ALPHA_LINOLENIC_ACID_METABOLISM		15	-0.349214	-1.0066	0.436111	0.590174	1	5429	tags=53%, list=27%, signal=73%
REACTOME_RIG_I_MDA5_MEDIATED_INDUCTION_OF_IFN_ALPHA_BETA_PATHWAYS	REACTOME_RIG_I_MDA5_MEDIATED_INDUCTION_OF_IFN_ALPHA_BETA_PATHWAYS		71	-0.236278	-1.00347	0.488889	0.595465	1	5393	tags=30%, list=27%, signal=40%
REACTOME_FATTY_ACID_TRIACYLGLYCEROL_AND_KETONE_BODY_METABOLISM	REACTOME_FATTY_ACID_TRIACYLGLYCEROL_AND_KETONE_BODY_METABOLISM		165	-0.20306	-1.00306	0.368421	0.594488	1	3656	tags=25%, list=18%, signal=31%
PID_HNF3B_PATHWAY	PID_HNF3B_PATHWAY		44	-0.255537	-1.0014	0.44206	0.596372	1	3625	tags=30%, list=18%, signal=36%
REACTOME_SIGNALING_BY_NODAL	REACTOME_SIGNALING_BY_NODAL		16	-0.342979	-0.991274	0.450425	0.617039	1	5114	tags=38%, list=25%, signal=50%
BIOCARTA_CYTOKINE_PATHWAY	BIOCARTA_CYTOKINE_PATHWAY		21	-0.317927	-0.990364	0.476923	0.617157	1	3401	tags=33%, list=17%, signal=40%
KEGG_RIBOSOME	KEGG_RIBOSOME		86	-0.229071	-0.989812	0.510638	0.616429	1	12824	tags=73%, list=63%, signal=198%
REACTOME_POST_TRANSLATIONAL_PROTEIN_MODIFICATION	REACTOME_POST_TRANSLATIONAL_PROTEIN_MODIFICATION		179	-0.19801	-0.981772	0.48	0.632752	1	4889	tags=29%, list=24%, signal=38%
PID_LKB1_PATHWAY	PID_LKB1_PATHWAY		47	-0.249484	-0.980612	0.47032	0.633404	1	2511	tags=21%, list=12%, signal=24%
REACTOME_SIGNALING_BY_SCF_KIT	REACTOME_SIGNALING_BY_SCF_KIT		75	-0.224476	-0.980086	0.479532	0.632435	1	2272	tags=16%, list=11%, signal=18%
PID_RAC1_PATHWAY	PID_RAC1_PATHWAY		53	-0.249267	-0.978653	0.5	0.633614	1	6400	tags=38%, list=32%, signal=55%
REACTOME_PI3K_EVENTS_IN_ERBB4_SIGNALING	REACTOME_PI3K_EVENTS_IN_ERBB4_SIGNALING		36	-0.265771	-0.976123	0.496296	0.63737	1	3641	tags=25%, list=18%, signal=30%
REACTOME_N_GLYCAN_ANTENNAE_ELONGATION_IN_THE_MEDIAL_TRANS_GOLGI	REACTOME_N_GLYCAN_ANTENNAE_ELONGATION_IN_THE_MEDIAL_TRANS_GOLGI		17	-0.329009	-0.974038	0.478022	0.640027	1	7799	tags=47%, list=38%, signal=76%
KEGG_CYSTEINE_AND_METHIONINE_METABOLISM	KEGG_CYSTEINE_AND_METHIONINE_METABOLISM		34	-0.267776	-0.971659	0.481203	0.643453	1	3319	tags=29%, list=16%, signal=35%
REACTOME_GAB1_SIGNALOSOME	REACTOME_GAB1_SIGNALOSOME		36	-0.267773	-0.967529	0.474453	0.650609	1	2272	tags=19%, list=11%, signal=22%
KEGG_AMINO_SUGAR_AND_NUCLEOTIDE_SUGAR_METABOLISM	KEGG_AMINO_SUGAR_AND_NUCLEOTIDE_SUGAR_METABOLISM		44	-0.252337	-0.966942	0.502304	0.649821	1	1959	tags=20%, list=10%, signal=23%
PID_CMYB_PATHWAY	PID_CMYB_PATHWAY		84	-0.223331	-0.965557	0.538961	0.650846	1	2425	tags=18%, list=12%, signal=20%
KEGG_OXIDATIVE_PHOSPHORYLATION	KEGG_OXIDATIVE_PHOSPHORYLATION		120	-0.21081	-0.96201	0.548077	0.656987	1	10116	tags=58%, list=50%, signal=114%
PID_CDC42_PATHWAY	PID_CDC42_PATHWAY		70	-0.217593	-0.953001	0.596273	0.675784	1	6542	tags=40%, list=32%, signal=59%
REACTOME_ACYL_CHAIN_REMODELLING_OF_PG	REACTOME_ACYL_CHAIN_REMODELLING_OF_PG		16	-0.32716	-0.951632	0.505714	0.676926	1	5889	tags=56%, list=29%, signal=79%
BIOCARTA_ERK_PATHWAY	BIOCARTA_ERK_PATHWAY		28	-0.271575	-0.949097	0.522034	0.680756	1	2425	tags=18%, list=12%, signal=20%
REACTOME_BASIGIN_INTERACTIONS	REACTOME_BASIGIN_INTERACTIONS		24	-0.285768	-0.943697	0.52027	0.691054	1	3896	tags=33%, list=19%, signal=41%
BIOCARTA_HIF_PATHWAY	BIOCARTA_HIF_PATHWAY		15	-0.332147	-0.929535	0.540682	0.720741	1	4818	tags=33%, list=24%, signal=44%
REACTOME_TRIGLYCERIDE_BIOSYNTHESIS	REACTOME_TRIGLYCERIDE_BIOSYNTHESIS		38	-0.246708	-0.928973	0.556911	0.719841	1	3656	tags=34%, list=18%, signal=42%
REACTOME_ACYL_CHAIN_REMODELLING_OF_PS	REACTOME_ACYL_CHAIN_REMODELLING_OF_PS		15	-0.322823	-0.92785	0.571031	0.720298	1	5889	tags=60%, list=29%, signal=84%
PID_RXR_VDR_PATHWAY	PID_RXR_VDR_PATHWAY		26	-0.285016	-0.927477	0.538961	0.718937	1	4405	tags=31%, list=22%, signal=39%
REACTOME_REGULATION_OF_GENE_EXPRESSION_IN_BETA_CELLS	REACTOME_REGULATION_OF_GENE_EXPRESSION_IN_BETA_CELLS		19	-0.303518	-0.927441	0.569405	0.716849	1	2383	tags=32%, list=12%, signal=36%
PID_BETA_CATENIN_DEG_PATHWAY	PID_BETA_CATENIN_DEG_PATHWAY		17	-0.319323	-0.926037	0.595568	0.717808	1	9225	tags=47%, list=45%, signal=86%
PID_FOXO_PATHWAY	PID_FOXO_PATHWAY		49	-0.233011	-0.925219	0.626214	0.71737	1	554	tags=8%, list=3%, signal=8%
PID_P38_MK2_PATHWAY	PID_P38_MK2_PATHWAY		21	-0.289426	-0.921186	0.590164	0.724167	1	6265	tags=38%, list=31%, signal=55%
REACTOME_NOD1_2_SIGNALING_PATHWAY	REACTOME_NOD1_2_SIGNALING_PATHWAY		29	-0.270089	-0.916283	0.619718	0.733001	1	4738	tags=28%, list=23%, signal=36%
BIOCARTA_EIF_PATHWAY	BIOCARTA_EIF_PATHWAY		16	-0.315754	-0.915327	0.559889	0.732797	1	6170	tags=31%, list=30%, signal=45%
REACTOME_TRANSPORT_OF_INORGANIC_CATIONS_ANIONS_AND_AMINO_ACIDS_OLIGOPEPTIDES	REACTOME_TRANSPORT_OF_INORGANIC_CATIONS_ANIONS_AND_AMINO_ACIDS_OLIGOPEPTIDES		91	-0.203123	-0.910051	0.708333	0.741987	1	4812	tags=30%, list=24%, signal=39%
KEGG_LINOLEIC_ACID_METABOLISM	KEGG_LINOLEIC_ACID_METABOLISM		25	-0.274729	-0.909988	0.586806	0.739927	1	4677	tags=32%, list=23%, signal=42%
BIOCARTA_P53_PATHWAY	BIOCARTA_P53_PATHWAY		16	-0.312972	-0.909625	0.559557	0.73858	1	5282	tags=63%, list=26%, signal=84%
KEGG_PROPANOATE_METABOLISM	KEGG_PROPANOATE_METABOLISM		32	-0.256902	-0.907876	0.646209	0.74011	1	4460	tags=31%, list=22%, signal=40%
REACTOME_ACYL_CHAIN_REMODELLING_OF_PE	REACTOME_ACYL_CHAIN_REMODELLING_OF_PE		21	-0.283244	-0.907411	0.583062	0.738847	1	5889	tags=57%, list=29%, signal=80%
REACTOME_SMAD2_SMAD3_SMAD4_HETEROTRIMER_REGULATES_TRANSCRIPTION	REACTOME_SMAD2_SMAD3_SMAD4_HETEROTRIMER_REGULATES_TRANSCRIPTION		25	-0.273273	-0.902199	0.593333	0.747747	1	4998	tags=36%, list=25%, signal=48%
KEGG_AMYOTROPHIC_LATERAL_SCLEROSIS_ALS	KEGG_AMYOTROPHIC_LATERAL_SCLEROSIS_ALS		53	-0.22089	-0.89639	0.660194	0.758378	1	3483	tags=25%, list=17%, signal=30%
REACTOME_INSULIN_RECEPTOR_RECYCLING	REACTOME_INSULIN_RECEPTOR_RECYCLING		23	-0.269119	-0.893424	0.595238	0.762224	1	1571	tags=9%, list=8%, signal=9%
BIOCARTA_MAL_PATHWAY	BIOCARTA_MAL_PATHWAY		19	-0.300406	-0.893134	0.596639	0.760566	1	6133	tags=42%, list=30%, signal=60%
BIOCARTA_BARRESTIN_SRC_PATHWAY	BIOCARTA_BARRESTIN_SRC_PATHWAY		15	-0.316922	-0.8917	0.598931	0.761816	1	1805	tags=20%, list=9%, signal=22%
REACTOME_MAP_KINASE_ACTIVATION_IN_TLR_CASCADE	REACTOME_MAP_KINASE_ACTIVATION_IN_TLR_CASCADE		49	-0.219893	-0.888286	0.675258	0.76719	1	2609	tags=18%, list=13%, signal=21%
REACTOME_REGULATION_OF_IFNA_SIGNALING	REACTOME_REGULATION_OF_IFNA_SIGNALING		24	-0.274007	-0.88685	0.623729	0.767987	1	8182	tags=42%, list=40%, signal=70%
BIOCARTA_CHEMICAL_PATHWAY	BIOCARTA_CHEMICAL_PATHWAY		22	-0.280976	-0.884351	0.630435	0.770935	1	5282	tags=45%, list=26%, signal=61%
BIOCARTA_PML_PATHWAY	BIOCARTA_PML_PATHWAY		17	-0.297185	-0.879602	0.603352	0.778385	1	4657	tags=29%, list=23%, signal=38%
PID_INSULIN_GLUCOSE_PATHWAY	PID_INSULIN_GLUCOSE_PATHWAY		26	-0.255624	-0.875086	0.649518	0.785859	1	8512	tags=54%, list=42%, signal=93%
REACTOME_RNA_POL_I_TRANSCRIPTION_TERMINATION	REACTOME_RNA_POL_I_TRANSCRIPTION_TERMINATION		21	-0.279376	-0.869516	0.662651	0.795086	1	6759	tags=52%, list=33%, signal=78%
REACTOME_REGULATORY_RNA_PATHWAYS	REACTOME_REGULATORY_RNA_PATHWAYS		25	-0.27152	-0.86918	0.646667	0.793551	1	6005	tags=36%, list=30%, signal=51%
REACTOME_PI3K_AKT_ACTIVATION	REACTOME_PI3K_AKT_ACTIVATION		36	-0.234823	-0.866604	0.706122	0.796545	1	3641	tags=25%, list=18%, signal=30%
PID_ARF_3PATHWAY	PID_ARF_3PATHWAY		19	-0.280461	-0.865774	0.642045	0.795823	1	7944	tags=47%, list=39%, signal=78%
REACTOME_PHOSPHOLIPID_METABOLISM	REACTOME_PHOSPHOLIPID_METABOLISM		189	-0.168465	-0.85324	0.909091	0.818238	1	5351	tags=29%, list=26%, signal=39%
REACTOME_TRIF_MEDIATED_TLR3_SIGNALING	REACTOME_TRIF_MEDIATED_TLR3_SIGNALING		71	-0.193329	-0.844858	0.802469	0.832213	1	4019	tags=23%, list=20%, signal=28%
REACTOME_XENOBIOTICS	REACTOME_XENOBIOTICS		15	-0.284192	-0.82652	0.716621	0.863622	1	1928	tags=13%, list=10%, signal=15%
REACTOME_AMINE_COMPOUND_SLC_TRANSPORTERS	REACTOME_AMINE_COMPOUND_SLC_TRANSPORTERS		27	-0.243587	-0.822218	0.683099	0.868925	1	4520	tags=37%, list=22%, signal=48%
BIOCARTA_ARAP_PATHWAY	BIOCARTA_ARAP_PATHWAY		17	-0.277808	-0.82095	0.675595	0.868772	1	8924	tags=53%, list=44%, signal=94%
BIOCARTA_TEL_PATHWAY	BIOCARTA_TEL_PATHWAY		18	-0.268394	-0.819979	0.706215	0.868062	1	4423	tags=28%, list=22%, signal=35%
BIOCARTA_PITX2_PATHWAY	BIOCARTA_PITX2_PATHWAY		15	-0.287686	-0.807171	0.716216	0.88805	1	4998	tags=40%, list=25%, signal=53%
REACTOME_FATTY_ACYL_COA_BIOSYNTHESIS	REACTOME_FATTY_ACYL_COA_BIOSYNTHESIS		18	-0.264371	-0.801592	0.741433	0.894928	1	4340	tags=50%, list=21%, signal=64%
KEGG_INOSITOL_PHOSPHATE_METABOLISM	KEGG_INOSITOL_PHOSPHATE_METABOLISM		54	-0.196282	-0.798737	0.86911	0.896942	1	4585	tags=28%, list=23%, signal=36%
PID_MET_PATHWAY	PID_MET_PATHWAY		80	-0.183618	-0.79696	0.908497	0.897537	1	2145	tags=14%, list=11%, signal=15%
BIOCARTA_EPO_PATHWAY	BIOCARTA_EPO_PATHWAY		19	-0.260447	-0.792188	0.757396	0.902821	1	6178	tags=26%, list=30%, signal=38%
BIOCARTA_RELA_PATHWAY	BIOCARTA_RELA_PATHWAY		16	-0.274987	-0.788801	0.792915	0.905803	1	3401	tags=19%, list=17%, signal=23%
SA_B_CELL_RECEPTOR_COMPLEXES	SA_B_CELL_RECEPTOR_COMPLEXES		24	-0.242906	-0.784562	0.778157	0.909824	1	6178	tags=38%, list=30%, signal=54%
REACTOME_TRANSCRIPTIONAL_ACTIVITY_OF_SMAD2_SMAD3_SMAD4_HETEROTRIMER	REACTOME_TRANSCRIPTIONAL_ACTIVITY_OF_SMAD2_SMAD3_SMAD4_HETEROTRIMER		36	-0.208543	-0.761823	0.868132	0.940222	1	4998	tags=28%, list=25%, signal=37%
KEGG_STARCH_AND_SUCROSE_METABOLISM	KEGG_STARCH_AND_SUCROSE_METABOLISM		35	-0.204347	-0.761335	0.879377	0.938461	1	3823	tags=26%, list=19%, signal=32%
KEGG_UBIQUITIN_MEDIATED_PROTEOLYSIS	KEGG_UBIQUITIN_MEDIATED_PROTEOLYSIS		133	-0.161833	-0.758513	0.987342	0.939736	1	1514	tags=8%, list=7%, signal=8%
REACTOME_ACYL_CHAIN_REMODELLING_OF_PC	REACTOME_ACYL_CHAIN_REMODELLING_OF_PC		22	-0.239856	-0.748045	0.846405	0.950891	1	5238	tags=45%, list=26%, signal=61%
REACTOME_DOWNREGULATION_OF_TGF_BETA_RECEPTOR_SIGNALING	REACTOME_DOWNREGULATION_OF_TGF_BETA_RECEPTOR_SIGNALING		21	-0.233512	-0.747399	0.855306	0.949024	1	4213	tags=24%, list=21%, signal=30%
KEGG_PANTOTHENATE_AND_COA_BIOSYNTHESIS	KEGG_PANTOTHENATE_AND_COA_BIOSYNTHESIS		16	-0.257201	-0.743598	0.835227	0.951202	1	1994	tags=19%, list=10%, signal=21%
REACTOME_ANTIVIRAL_MECHANISM_BY_IFN_STIMULATED_GENES	REACTOME_ANTIVIRAL_MECHANISM_BY_IFN_STIMULATED_GENES		65	-0.175709	-0.737986	0.945122	0.955205	1	7807	tags=45%, list=38%, signal=72%
PID_ERB_GENOMIC_PATHWAY	PID_ERB_GENOMIC_PATHWAY		15	-0.258775	-0.737759	0.811475	0.952933	1	1432	tags=13%, list=7%, signal=14%
REACTOME_REGULATION_OF_HYPOXIA_INDUCIBLE_FACTOR_HIF_BY_OXYGEN	REACTOME_REGULATION_OF_HYPOXIA_INDUCIBLE_FACTOR_HIF_BY_OXYGEN		23	-0.223105	-0.730863	0.853293	0.958587	1	3976	tags=17%, list=20%, signal=22%
REACTOME_ASSOCIATION_OF_TRIC_CCT_WITH_TARGET_PROTEINS_DURING_BIOSYNTHESIS	REACTOME_ASSOCIATION_OF_TRIC_CCT_WITH_TARGET_PROTEINS_DURING_BIOSYNTHESIS		26	-0.216949	-0.72534	0.892857	0.962154	1	5911	tags=42%, list=29%, signal=60%
REACTOME_NA_CL_DEPENDENT_NEUROTRANSMITTER_TRANSPORTERS	REACTOME_NA_CL_DEPENDENT_NEUROTRANSMITTER_TRANSPORTERS		17	-0.246739	-0.723415	0.800586	0.961678	1	2363	tags=24%, list=12%, signal=27%
REACTOME_TAK1_ACTIVATES_NFKB_BY_PHOSPHORYLATION_AND_ACTIVATION_OF_IKKS_COMPLEX	REACTOME_TAK1_ACTIVATES_NFKB_BY_PHOSPHORYLATION_AND_ACTIVATION_OF_IKKS_COMPLEX		22	-0.227682	-0.72298	0.868339	0.959647	1	3223	tags=23%, list=16%, signal=27%
REACTOME_GLYCOSPHINGOLIPID_METABOLISM	REACTOME_GLYCOSPHINGOLIPID_METABOLISM		33	-0.200144	-0.722924	0.887273	0.957231	1	5026	tags=27%, list=25%, signal=36%
PID_ERBB1_DOWNSTREAM_PATHWAY	PID_ERBB1_DOWNSTREAM_PATHWAY		105	-0.160924	-0.719015	0.97479	0.958819	1	6666	tags=31%, list=33%, signal=47%
PID_ERA_GENOMIC_PATHWAY	PID_ERA_GENOMIC_PATHWAY		64	-0.167847	-0.716699	0.9625	0.958699	1	3603	tags=19%, list=18%, signal=23%
PID_RHODOPSIN_PATHWAY	PID_RHODOPSIN_PATHWAY		24	-0.218195	-0.708121	0.856667	0.964838	1	8218	tags=46%, list=41%, signal=77%
REACTOME_GOLGI_ASSOCIATED_VESICLE_BIOGENESIS	REACTOME_GOLGI_ASSOCIATED_VESICLE_BIOGENESIS		51	-0.184675	-0.705894	0.940887	0.964288	1	2424	tags=14%, list=12%, signal=16%
PID_MAPK_TRK_PATHWAY	PID_MAPK_TRK_PATHWAY		34	-0.192417	-0.705262	0.896154	0.962391	1	6542	tags=35%, list=32%, signal=52%
BIOCARTA_PYK2_PATHWAY	BIOCARTA_PYK2_PATHWAY		28	-0.203184	-0.690987	0.918367	0.972631	1	8757	tags=50%, list=43%, signal=88%
REACTOME_FORMATION_OF_INCISION_COMPLEX_IN_GG_NER	REACTOME_FORMATION_OF_INCISION_COMPLEX_IN_GG_NER		21	-0.21843	-0.681207	0.917492	0.977892	1	8067	tags=38%, list=40%, signal=63%
PID_EPHB_FWD_PATHWAY	PID_EPHB_FWD_PATHWAY		40	-0.182811	-0.677955	0.961373	0.977897	1	6054	tags=30%, list=30%, signal=43%
REACTOME_TRANS_GOLGI_NETWORK_VESICLE_BUDDING	REACTOME_TRANS_GOLGI_NETWORK_VESICLE_BUDDING		58	-0.163726	-0.667669	0.979695	0.982912	1	2424	tags=12%, list=12%, signal=14%
BIOCARTA_PTDINS_PATHWAY	BIOCARTA_PTDINS_PATHWAY		23	-0.204104	-0.659835	0.931741	0.98563	1	3992	tags=22%, list=20%, signal=27%
REACTOME_TRAF6_MEDIATED_NFKB_ACTIVATION	REACTOME_TRAF6_MEDIATED_NFKB_ACTIVATION		20	-0.209228	-0.654688	0.904918	0.986499	1	6162	tags=35%, list=30%, signal=50%
REACTOME_UNFOLDED_PROTEIN_RESPONSE	REACTOME_UNFOLDED_PROTEIN_RESPONSE		75	-0.149891	-0.653141	0.993548	0.985011	1	2947	tags=13%, list=15%, signal=16%
PID_PI3KCI_AKT_PATHWAY	PID_PI3KCI_AKT_PATHWAY		35	-0.177644	-0.652278	0.96109	0.983011	1	8294	tags=43%, list=41%, signal=72%
REACTOME_INTERFERON_ALPHA_BETA_SIGNALING	REACTOME_INTERFERON_ALPHA_BETA_SIGNALING		62	-0.156756	-0.648924	0.994382	0.982453	1	5556	tags=23%, list=27%, signal=31%
REACTOME_ANTIGEN_PROCESSING_UBIQUITINATION_PROTEASOME_DEGRADATION	REACTOME_ANTIGEN_PROCESSING_UBIQUITINATION_PROTEASOME_DEGRADATION		197	-0.130552	-0.639908	1	0.984977	1	8560	tags=44%, list=42%, signal=76%
REACTOME_OXYGEN_DEPENDENT_PROLINE_HYDROXYLATION_OF_HYPOXIA_INDUCIBLE_FACTOR_ALPHA	REACTOME_OXYGEN_DEPENDENT_PROLINE_HYDROXYLATION_OF_HYPOXIA_INDUCIBLE_FACTOR_ALPHA		16	-0.219575	-0.637788	0.905914	0.983573	1	3976	tags=19%, list=20%, signal=23%
PID_RETINOIC_ACID_PATHWAY	PID_RETINOIC_ACID_PATHWAY		30	-0.187013	-0.63283	0.954064	0.983618	1	8376	tags=50%, list=41%, signal=85%
PID_IL2_PI3K_PATHWAY	PID_IL2_PI3K_PATHWAY		34	-0.162558	-0.597508	0.984849	0.996953	1	6162	tags=29%, list=30%, signal=42%
BIOCARTA_SPRY_PATHWAY	BIOCARTA_SPRY_PATHWAY		18	-0.198896	-0.594017	0.960563	0.995625	1	1788	tags=11%, list=9%, signal=12%
PID_CD40_PATHWAY	PID_CD40_PATHWAY		31	-0.167365	-0.592902	0.97482	0.993546	1	2515	tags=13%, list=12%, signal=15%
REACTOME_SIGNALING_BY_CONSTITUTIVELY_ACTIVE_EGFR	REACTOME_SIGNALING_BY_CONSTITUTIVELY_ACTIVE_EGFR		17	-0.193935	-0.585309	0.947977	0.993591	1	1788	tags=12%, list=9%, signal=13%
BIOCARTA_ETS_PATHWAY	BIOCARTA_ETS_PATHWAY		18	-0.184698	-0.560225	0.963636	0.998454	1	5258	tags=28%, list=26%, signal=37%
BIOCARTA_TNFR2_PATHWAY	BIOCARTA_TNFR2_PATHWAY		18	-0.181446	-0.541024	0.983333	1	1	16607	tags=100%, list=82%, signal=551%
KEGG_VIBRIO_CHOLERAE_INFECTION	KEGG_VIBRIO_CHOLERAE_INFECTION		54	-0.136204	-0.540623	1	0.997661	1	1900	tags=7%, list=9%, signal=8%
PID_ERBB2_ERBB3_PATHWAY	PID_ERBB2_ERBB3_PATHWAY		44	-0.142645	-0.532954	0.996403	0.996562	1	5863	tags=27%, list=29%, signal=38%
REACTOME_ANTIGEN_PRESENTATION_FOLDING_ASSEMBLY_AND_PEPTIDE_LOADING_OF_CLASS_I_MHC	REACTOME_ANTIGEN_PRESENTATION_FOLDING_ASSEMBLY_AND_PEPTIDE_LOADING_OF_CLASS_I_MHC		20	-0.159048	-0.492779	0.984127	0.999501	1	3579	tags=15%, list=18%, signal=18%
PID_SMAD2_3PATHWAY	PID_SMAD2_3PATHWAY		17	-0.162027	-0.476847	0.997118	0.998498	1	8777	tags=47%, list=43%, signal=83%
REACTOME_EGFR_DOWNREGULATION	REACTOME_EGFR_DOWNREGULATION		24	-0.131842	-0.437062	1	0.998412	1	2133	tags=8%, list=11%, signal=9%
